# Supplementary material for: Ethyl 6-chloro-2-methyl-4-phenyl­quinoline-3-carboxyl­ate
Source: Acta Crystallogr Sect E Struct Rep Online. 2009 Nov 4;65(Pt 12):o2986. doi: 10.1107/S160053680904536X (PMC2971842; doi:10.1107/S160053680904536X)
Supplement: Supplementary file 1 [file e-65-o2986-sup1.cif]

##############################################################################
###                                                                        ###
###        Electronic paper (Acta Crystallographica Section E)             ###
###                                                                        ###
##############################################################################
#                                                                            #
# This CIF contains the data in a paper accepted for publication in Acta     #
# Crystallographica Section E. It conforms to the requirements of Notes      #
# for Authors for Section E, and has been peer reviewed under the auspices   #
# of the IUCr Commission on Journals.                                        #
#                                                                            #
# Full details of the Crystallographic Information File format               #
# are given in the paper "The Crystallographic Information File (CIF):       #
# a New Standard Archive File for Crystallography" by S. R. Hall, F. H.      #
# Allen and I. D. Brown [Acta Cryst. (1991), A47, 655-685].                  #
#                                                                            #
# The current version of the core CIF dictionary is obtainable from          #
# ftp://ftp.iucr.org/pub/cif_core.dic. The current version number is 2.4.    #
#                                                                            #
# Software is freely available for graphical display of the structure(s) in  #
# this CIF.  For information consult the CIF home page http://www.iucr.org/  #
# cif/home.html                                                              #
#                                                                            #
# This file may be used for bona fide research purposes within the           #
# scientific community so long as proper attribution is given to the journal # 
# article from which it was obtained.                                        #
#                                                                            #
##############################################################################
                                             
data_global
_audit_creation_method     SHELXL-97
_journal_date_recd_electronic     2009-10-27
_journal_date_accepted     2009-10-29
_journal_name_full     'Acta Crystallographica, Section E'
_journal_year     2009
_journal_volume     65
_journal_issue     12
_journal_page_first     o2986
_journal_page_last     o2986
_journal_paper_category     QO
_journal_coeditor_code     CI2957
_publ_contact_author
;
     Dr. Seik Weng Ng
     Department of Chemistry
     University of Malaya
     50603 Kuala Lumpur
     Malaysia
;
_publ_contact_author_email     seikweng@um.edu.my
_publ_contact_author_fax     '03 7967 4193'
_publ_contact_author_phone     '03 7967 6778'
_publ_section_title
;
Ethyl 6-chloro-2-methyl-4-phenylquinoline-3-carboxylate
;
loop_
    _publ_author_name
    _publ_author_address
    'Subashini, R.'
;
Chemistry Division
School of Science and Humanities
VIT University
Vellore 632 014, Tamil Nadu
India
;
    'Khan, F. Nawaz'
;
Chemistry Division
School of Science and Humanities
VIT University
Vellore 632 014, Tamil Nadu
India
;
    'Mittal, Suganya'
;
Chemistry Division
School of Science and Humanities
VIT University
Vellore 632 014, Tamil Nadu
India
;
    'Hathwar, Venkatesha R.'
;
Solid State and Structural Chemistry Unit
Indian Institute of Science
Bangalore 560 012, Karnataka
India
;
    'Ng, Seik Weng'
;
Department of Chemistry
University of Malaya
50603 Kuala Lumpur
Malaysia
;
data_I
_audit_creation_method     SHELXL-97
_chemical_name_systematic
;
Ethyl 6-chloro-2-methyl-4-phenylquinoline-3-carboxylate
;
_chemical_name_common     ?
_chemical_formula_moiety     'C19 H16 Cl N O2'
_chemical_formula_sum     'C19 H16 Cl N O2'
_chemical_formula_iupac     'C19 H16 Cl N O2'
_chemical_formula_weight     325.78
_chemical_melting_point     ?
_symmetry_cell_setting     Triclinic
_symmetry_space_group_name_H-M     'P -1'
_symmetry_space_group_name_Hall     '-P 1'
loop_
    _symmetry_equiv_pos_as_xyz
    'x, y, z'
    '-x, -y, -z'
_cell_length_a     8.3622(3)
_cell_length_b     10.1971(3)
_cell_length_c     10.7052(3)
_cell_angle_alpha     110.440(2)
_cell_angle_beta     101.588(2)
_cell_angle_gamma     94.860(2)
_cell_volume     825.91(4)
_cell_formula_units_Z     2
_cell_measurement_reflns_used     1153
_cell_measurement_theta_min     1.7
_cell_measurement_theta_max     24.3
_cell_measurement_temperature     290(2)
_exptl_crystal_description     Block
_exptl_crystal_colour     Colourless
_exptl_crystal_size_max     0.24
_exptl_crystal_size_mid     0.18
_exptl_crystal_size_min     0.13
_exptl_crystal_density_diffrn     1.310
_exptl_crystal_density_meas     ?
_exptl_crystal_density_method     'not measured'
_exptl_crystal_F_000     340
_exptl_absorpt_coefficient_mu     0.240
_exptl_absorpt_correction_type     multi-scan
_exptl_absorpt_process_details     '(SADABS; Sheldrick, 1996)'
_exptl_absorpt_correction_T_min     0.9446
_exptl_absorpt_correction_T_max     0.9695
_diffrn_ambient_temperature     290(2)
_diffrn_radiation_type     MoK\a
_diffrn_radiation_wavelength     0.71073
_diffrn_radiation_source     'fine-focus sealed tube'
_diffrn_radiation_monochromator     graphite
_diffrn_measurement_device_type     'Bruker SMART CCD area-detector'
_diffrn_measurement_method     '\f and \w'
_diffrn_detector_area_resol_mean     ?
_diffrn_reflns_number     15008
_diffrn_reflns_av_R_equivalents     0.0248
_diffrn_reflns_av_sigmaI/netI     0.0204
_diffrn_reflns_theta_min     2.10
_diffrn_reflns_theta_max     27.50
_diffrn_reflns_theta_full     27.50
_diffrn_measured_fraction_theta_max     0.995
_diffrn_measured_fraction_theta_full     0.995
_diffrn_reflns_limit_h_min     -10
_diffrn_reflns_limit_h_max     10
_diffrn_reflns_limit_k_min     -12
_diffrn_reflns_limit_k_max     13
_diffrn_reflns_limit_l_min     -13
_diffrn_reflns_limit_l_max     10
_diffrn_standards_number     0
_diffrn_standards_interval_count     .
_diffrn_standards_interval_time     .
_diffrn_standards_decay_%     ?
_reflns_number_total     3775
_reflns_number_gt     2854
_reflns_threshold_expression     I>2\s(I)
_refine_ls_structure_factor_coef     Fsqd
_refine_ls_matrix_type     full
_refine_ls_R_factor_all     0.0628
_refine_ls_R_factor_gt     0.0475
_refine_ls_wR_factor_gt     0.1317
_refine_ls_wR_factor_ref     0.1469
_refine_ls_goodness_of_fit_ref     1.038
_refine_ls_restrained_S_all     1.064
_refine_ls_number_reflns     3775
_refine_ls_number_parameters     210
_refine_ls_number_restraints     1
_refine_ls_hydrogen_treatment     constr
_refine_ls_weighting_scheme     calc
_refine_ls_weighting_details
         'calc w=1/[\s^2^(Fo^2^)+(0.0795P)^2^+0.1903P] where P=(Fo^2^+2Fc^2^)/3'
_atom_sites_solution_hydrogens     geom
_atom_sites_solution_primary     direct
_atom_sites_solution_secondary     difmap
_refine_ls_shift/su_max     0.001
_refine_ls_shift/su_mean     0.001
_refine_diff_density_max     0.327
_refine_diff_density_min     -0.378
_refine_ls_extinction_method     none
_refine_ls_extinction_coef     ?
loop_
    _atom_type_symbol
    _atom_type_description
    _atom_type_scat_dispersion_real
    _atom_type_scat_dispersion_imag
    _atom_type_scat_source
    'C' 'C' 0.0033 0.0016
                         'International Tables Vol C Tables 4.2.6.8 and 6.1.1.4'
    'H' 'H' 0.0000 0.0000
                         'International Tables Vol C Tables 4.2.6.8 and 6.1.1.4'
    'N' 'N' 0.0061 0.0033
                         'International Tables Vol C Tables 4.2.6.8 and 6.1.1.4'
    'O' 'O' 0.0106 0.0060
                         'International Tables Vol C Tables 4.2.6.8 and 6.1.1.4'
    'Cl' 'Cl' 0.1484 0.1585
                         'International Tables Vol C Tables 4.2.6.8 and 6.1.1.4'
_computing_data_collection     'SMART (Bruker, 2004)'
_computing_cell_refinement     'SAINT (Bruker, 2004)'
_computing_data_reduction     'SAINT (Bruker, 2004)'
_computing_structure_solution     'SHELXS97 (Sheldrick, 2008)'
_computing_structure_refinement     'SHELXL97 (Sheldrick, 2008)'
_computing_molecular_graphics     'X-SEED (Barbour, 2001)'
_computing_publication_material     'publCIF (Westrip, 2009)'
loop_
    _atom_site_type_symbol
    _atom_site_label
    _atom_site_fract_x
    _atom_site_fract_y
    _atom_site_fract_z
    _atom_site_U_iso_or_equiv
    _atom_site_adp_type
    _atom_site_calc_flag
    _atom_site_refinement_flags
    _atom_site_occupancy
    _atom_site_disorder_assembly
    _atom_site_disorder_group
    Cl Cl1 0.59565(8) 0.80991(7) 0.87661(5) 0.0711(2) Uani d . 1 . .
    N N1 0.79494(19) 0.38099(15) 0.42954(15) 0.0465(4) Uani d . 1 . .
    O O1 0.93549(17) 0.66715(14) 0.21071(12) 0.0523(3) Uani d . 1 . .
    O O2 0.7449(2) 0.48238(16) 0.06011(14) 0.0690(4) Uani d . 1 . .
    C C1 0.8150(2) 0.40465(18) 0.31986(18) 0.0433(4) Uani d . 1 . .
    C C2 0.7883(2) 0.53430(18) 0.30236(17) 0.0407(4) Uani d . 1 . .
    C C3 0.7375(2) 0.63972(17) 0.40021(16) 0.0387(4) Uani d . 1 . .
    C C4 0.71546(19) 0.61552(17) 0.52007(16) 0.0387(4) Uani d . 1 . .
    C C5 0.6644(2) 0.7151(2) 0.62823(17) 0.0451(4) Uani d . 1 . .
    H H5 0.6412 0.8009 0.6230 0.054 Uiso calc R 1 . .
    C C6 0.6496(2) 0.6845(2) 0.74006(17) 0.0481(4) Uani d . 1 . .
    C C7 0.6778(2) 0.5543(2) 0.74986(18) 0.0523(5) Uani d . 1 . .
    H H7 0.6647 0.5352 0.8264 0.063 Uiso calc R 1 . .
    C C8 0.7245(2) 0.4561(2) 0.64596(19) 0.0508(4) Uani d . 1 . .
    H H8 0.7428 0.3696 0.6520 0.061 Uiso calc R 1 . .
    C C9 0.7459(2) 0.48359(18) 0.52871(17) 0.0422(4) Uani d . 1 . .
    C C10 0.8700(3) 0.2882(2) 0.2144(2) 0.0569(5) Uani d . 1 . .
    H H10A 0.8926 0.2145 0.2484 0.085 Uiso calc R 1 . .
    H H10B 0.9685 0.3259 0.1968 0.085 Uiso calc R 1 . .
    H H10C 0.7839 0.2500 0.1307 0.085 Uiso calc R 1 . .
    C C11 0.8176(2) 0.55604(19) 0.17664(18) 0.0465(4) Uani d . 1 . .
    C C12 0.9625(4) 0.7067(2) 0.0980(2) 0.0733(7) Uani d D 1 . .
    H H12A 0.8579 0.6918 0.0321 0.088 Uiso calc R 1 . .
    H H12B 1.0348 0.6487 0.0514 0.088 Uiso calc R 1 . .
    C C13 1.0409(5) 0.8617(3) 0.1562(3) 0.1064(11) Uani d D 1 . .
    H H13A 1.0569 0.8904 0.0826 0.160 Uiso calc R 1 . .
    H H13B 1.1459 0.8749 0.2191 0.160 Uiso calc R 1 . .
    H H13C 0.9696 0.9181 0.2038 0.160 Uiso calc R 1 . .
    C C14 0.7035(2) 0.77328(18) 0.38081(17) 0.0408(4) Uani d . 1 . .
    C C15 0.5843(2) 0.7689(2) 0.26713(19) 0.0492(4) Uani d . 1 . .
    H H15 0.5239 0.6823 0.2036 0.059 Uiso calc R 1 . .
    C C16 0.5557(3) 0.8940(2) 0.2488(2) 0.0609(5) Uani d . 1 . .
    H H16 0.4755 0.8908 0.1733 0.073 Uiso calc R 1 . .
    C C17 0.6458(3) 1.0230(2) 0.3421(3) 0.0625(6) Uani d . 1 . .
    H H17 0.6263 1.1064 0.3293 0.075 Uiso calc R 1 . .
    C C18 0.7641(3) 1.0279(2) 0.4538(2) 0.0629(5) Uani d . 1 . .
    H H18 0.8251 1.1147 0.5165 0.075 Uiso calc R 1 . .
    C C19 0.7927(2) 0.9034(2) 0.4729(2) 0.0521(4) Uani d . 1 . .
    H H19 0.8731 0.9075 0.5487 0.063 Uiso calc R 1 . .
loop_
    _atom_site_aniso_label
    _atom_site_aniso_U_11
    _atom_site_aniso_U_22
    _atom_site_aniso_U_33
    _atom_site_aniso_U_12
    _atom_site_aniso_U_13
    _atom_site_aniso_U_23
    Cl1 0.0823(4) 0.0947(5) 0.0429(3) 0.0315(3) 0.0267(2) 0.0238(3)
    N1 0.0520(9) 0.0403(8) 0.0503(8) 0.0080(6) 0.0129(7) 0.0206(7)
    O1 0.0608(8) 0.0592(8) 0.0419(6) 0.0060(6) 0.0191(6) 0.0223(6)
    O2 0.0949(12) 0.0642(9) 0.0385(7) 0.0010(8) 0.0144(7) 0.0118(6)
    C1 0.0431(9) 0.0404(9) 0.0472(9) 0.0068(7) 0.0130(7) 0.0163(7)
    C2 0.0416(9) 0.0427(9) 0.0395(8) 0.0072(7) 0.0117(7) 0.0164(7)
    C3 0.0387(8) 0.0410(9) 0.0380(8) 0.0071(7) 0.0089(6) 0.0170(7)
    C4 0.0372(8) 0.0431(9) 0.0374(8) 0.0062(7) 0.0080(6) 0.0179(7)
    C5 0.0446(9) 0.0547(10) 0.0413(8) 0.0146(8) 0.0125(7) 0.0221(8)
    C6 0.0439(9) 0.0630(11) 0.0366(8) 0.0080(8) 0.0109(7) 0.0176(8)
    C7 0.0528(10) 0.0662(12) 0.0395(9) -0.0035(9) 0.0069(7) 0.0274(9)
    C8 0.0581(11) 0.0494(10) 0.0470(9) 0.0005(8) 0.0069(8) 0.0260(8)
    C9 0.0418(9) 0.0440(9) 0.0422(8) 0.0033(7) 0.0077(7) 0.0201(7)
    C10 0.0645(12) 0.0455(10) 0.0657(12) 0.0169(9) 0.0276(10) 0.0186(9)
    C11 0.0557(10) 0.0464(10) 0.0422(9) 0.0155(8) 0.0176(8) 0.0177(8)
    C12 0.113(2) 0.0663(14) 0.0491(11) 0.0044(13) 0.0366(12) 0.0246(10)
    C13 0.165(3) 0.086(2) 0.0744(17) -0.011(2) 0.0446(19) 0.0358(15)
    C14 0.0453(9) 0.0429(9) 0.0410(8) 0.0124(7) 0.0171(7) 0.0192(7)
    C15 0.0503(10) 0.0527(10) 0.0515(10) 0.0093(8) 0.0119(8) 0.0280(8)
    C16 0.0559(11) 0.0731(14) 0.0729(13) 0.0208(10) 0.0185(10) 0.0469(12)
    C17 0.0709(13) 0.0522(12) 0.0866(15) 0.0251(10) 0.0355(12) 0.0407(11)
    C18 0.0757(14) 0.0423(10) 0.0725(13) 0.0136(10) 0.0271(11) 0.0180(10)
    C19 0.0583(11) 0.0474(10) 0.0488(10) 0.0107(8) 0.0128(8) 0.0158(8)
loop_
    _geom_bond_atom_site_label_1
    _geom_bond_atom_site_label_2
    _geom_bond_site_symmetry_2
    _geom_bond_distance
    _geom_bond_publ_flag
    Cl1 C6 . 1.7414(19) ?
    N1 C1 . 1.317(2) ?
    N1 C9 . 1.364(2) ?
    O1 C11 . 1.329(2) ?
    O1 C12 . 1.450(2) ?
    O2 C11 . 1.206(2) ?
    C1 C2 . 1.428(2) ?
    C1 C10 . 1.503(3) ?
    C2 C3 . 1.380(2) ?
    C2 C11 . 1.501(2) ?
    C3 C4 . 1.432(2) ?
    C3 C14 . 1.489(2) ?
    C4 C5 . 1.416(2) ?
    C4 C9 . 1.421(2) ?
    C5 C6 . 1.364(2) ?
    C5 H5 . 0.93 ?
    C6 C7 . 1.404(3) ?
    C7 C8 . 1.362(3) ?
    C7 H7 . 0.93 ?
    C8 C9 . 1.419(2) ?
    C8 H8 . 0.93 ?
    C10 H10A . 0.96 ?
    C10 H10B . 0.96 ?
    C10 H10C . 0.96 ?
    C12 C13 . 1.513(2) ?
    C12 H12A . 0.97 ?
    C12 H12B . 0.97 ?
    C13 H13A . 0.96 ?
    C13 H13B . 0.96 ?
    C13 H13C . 0.96 ?
    C14 C19 . 1.383(3) ?
    C14 C15 . 1.394(2) ?
    C15 C16 . 1.389(3) ?
    C15 H15 . 0.93 ?
    C16 C17 . 1.381(3) ?
    C16 H16 . 0.93 ?
    C17 C18 . 1.373(3) ?
    C17 H17 . 0.93 ?
    C18 C19 . 1.387(3) ?
    C18 H18 . 0.93 ?
    C19 H19 . 0.93 ?
loop_
    _geom_angle_atom_site_label_1
    _geom_angle_atom_site_label_2
    _geom_angle_atom_site_label_3
    _geom_angle_site_symmetry_1
    _geom_angle_site_symmetry_3
    _geom_angle
    _geom_angle_publ_flag
    C1 N1 C9 . . 118.67(14) ?
    C11 O1 C12 . . 115.60(15) ?
    N1 C1 C2 . . 122.09(16) ?
    N1 C1 C10 . . 116.33(15) ?
    C2 C1 C10 . . 121.57(15) ?
    C3 C2 C1 . . 120.68(15) ?
    C3 C2 C11 . . 119.90(15) ?
    C1 C2 C11 . . 119.42(15) ?
    C2 C3 C4 . . 117.83(14) ?
    C2 C3 C14 . . 121.20(14) ?
    C4 C3 C14 . . 120.96(14) ?
    C5 C4 C9 . . 119.10(15) ?
    C5 C4 C3 . . 123.49(15) ?
    C9 C4 C3 . . 117.41(15) ?
    C6 C5 C4 . . 119.64(16) ?
    C6 C5 H5 . . 120.2 ?
    C4 C5 H5 . . 120.2 ?
    C5 C6 C7 . . 122.02(17) ?
    C5 C6 Cl1 . . 119.74(15) ?
    C7 C6 Cl1 . . 118.23(13) ?
    C8 C7 C6 . . 119.22(16) ?
    C8 C7 H7 . . 120.4 ?
    C6 C7 H7 . . 120.4 ?
    C7 C8 C9 . . 121.19(17) ?
    C7 C8 H8 . . 119.4 ?
    C9 C8 H8 . . 119.4 ?
    N1 C9 C8 . . 117.90(15) ?
    N1 C9 C4 . . 123.31(15) ?
    C8 C9 C4 . . 118.79(16) ?
    C1 C10 H10A . . 109.5 ?
    C1 C10 H10B . . 109.5 ?
    H10A C10 H10B . . 109.5 ?
    C1 C10 H10C . . 109.5 ?
    H10A C10 H10C . . 109.5 ?
    H10B C10 H10C . . 109.5 ?
    O2 C11 O1 . . 124.32(17) ?
    O2 C11 C2 . . 124.75(18) ?
    O1 C11 C2 . . 110.93(14) ?
    O1 C12 C13 . . 108.36(17) ?
    O1 C12 H12A . . 110.0 ?
    C13 C12 H12A . . 110.0 ?
    O1 C12 H12B . . 110.0 ?
    C13 C12 H12B . . 110.0 ?
    H12A C12 H12B . . 108.4 ?
    C12 C13 H13A . . 109.5 ?
    C12 C13 H13B . . 109.5 ?
    H13A C13 H13B . . 109.5 ?
    C12 C13 H13C . . 109.5 ?
    H13A C13 H13C . . 109.5 ?
    H13B C13 H13C . . 109.5 ?
    C19 C14 C15 . . 118.78(16) ?
    C19 C14 C3 . . 120.68(15) ?
    C15 C14 C3 . . 120.52(16) ?
    C16 C15 C14 . . 120.00(18) ?
    C16 C15 H15 . . 120.0 ?
    C14 C15 H15 . . 120.0 ?
    C17 C16 C15 . . 120.37(19) ?
    C17 C16 H16 . . 119.8 ?
    C15 C16 H16 . . 119.8 ?
    C18 C17 C16 . . 119.94(18) ?
    C18 C17 H17 . . 120.0 ?
    C16 C17 H17 . . 120.0 ?
    C17 C18 C19 . . 119.9(2) ?
    C17 C18 H18 . . 120.0 ?
    C19 C18 H18 . . 120.0 ?
    C14 C19 C18 . . 120.97(19) ?
    C14 C19 H19 . . 119.5 ?
    C18 C19 H19 . . 119.5 ?
loop_
    _geom_torsion_atom_site_label_1
    _geom_torsion_atom_site_label_2
    _geom_torsion_atom_site_label_3
    _geom_torsion_atom_site_label_4
    _geom_torsion_site_symmetry_1
    _geom_torsion_site_symmetry_2
    _geom_torsion_site_symmetry_3
    _geom_torsion_site_symmetry_4
    _geom_torsion
    _geom_torsion_publ_flag
    C9 N1 C1 C2 . . . . 0.5(3) ?
    C9 N1 C1 C10 . . . . 179.69(16) ?
    N1 C1 C2 C3 . . . . -1.0(3) ?
    C10 C1 C2 C3 . . . . 179.86(16) ?
    N1 C1 C2 C11 . . . . 178.43(16) ?
    C10 C1 C2 C11 . . . . -0.7(3) ?
    C1 C2 C3 C4 . . . . 1.1(2) ?
    C11 C2 C3 C4 . . . . -178.39(15) ?
    C1 C2 C3 C14 . . . . -177.78(15) ?
    C11 C2 C3 C14 . . . . 2.8(2) ?
    C2 C3 C4 C5 . . . . 179.76(15) ?
    C14 C3 C4 C5 . . . . -1.4(2) ?
    C2 C3 C4 C9 . . . . -0.7(2) ?
    C14 C3 C4 C9 . . . . 178.17(15) ?
    C9 C4 C5 C6 . . . . 1.7(3) ?
    C3 C4 C5 C6 . . . . -178.74(16) ?
    C4 C5 C6 C7 . . . . -2.3(3) ?
    C4 C5 C6 Cl1 . . . . 177.19(13) ?
    C5 C6 C7 C8 . . . . 1.3(3) ?
    Cl1 C6 C7 C8 . . . . -178.20(14) ?
    C6 C7 C8 C9 . . . . 0.3(3) ?
    C1 N1 C9 C8 . . . . 179.84(16) ?
    C1 N1 C9 C4 . . . . -0.1(3) ?
    C7 C8 C9 N1 . . . . 179.20(17) ?
    C7 C8 C9 C4 . . . . -0.8(3) ?
    C5 C4 C9 N1 . . . . 179.81(15) ?
    C3 C4 C9 N1 . . . . 0.2(2) ?
    C5 C4 C9 C8 . . . . -0.2(2) ?
    C3 C4 C9 C8 . . . . -179.76(15) ?
    C12 O1 C11 O2 . . . . 6.4(3) ?
    C12 O1 C11 C2 . . . . -174.03(17) ?
    C3 C2 C11 O2 . . . . -119.9(2) ?
    C1 C2 C11 O2 . . . . 60.7(3) ?
    C3 C2 C11 O1 . . . . 60.5(2) ?
    C1 C2 C11 O1 . . . . -118.93(17) ?
    C11 O1 C12 C13 . . . . 156.4(2) ?
    C2 C3 C14 C19 . . . . -119.39(19) ?
    C4 C3 C14 C19 . . . . 61.8(2) ?
    C2 C3 C14 C15 . . . . 58.7(2) ?
    C4 C3 C14 C15 . . . . -120.12(18) ?
    C19 C14 C15 C16 . . . . -0.7(3) ?
    C3 C14 C15 C16 . . . . -178.83(17) ?
    C14 C15 C16 C17 . . . . 0.5(3) ?
    C15 C16 C17 C18 . . . . -0.1(3) ?
    C16 C17 C18 C19 . . . . -0.2(3) ?
    C15 C14 C19 C18 . . . . 0.5(3) ?
    C3 C14 C19 C18 . . . . 178.57(18) ?
    C17 C18 C19 C14 . . . . 0.0(3) ?
