# Supplementary material for: Ethyl 6-chloro-2-methyl-4-phenyl­quinoline-3-carboxyl­ate
Source: Acta Crystallogr Sect E Struct Rep Online. 2009 Nov 4;65(Pt 12):o2986. doi: 10.1107/S160053680904536X (PMC2971842; doi:10.1107/S160053680904536X)
Supplement: Supplementary file 2 [file e-65-o2986-Isup2.hkl]

# 
# h,k,l, Fc-squared, Fo-squared, sigma(Fo-squared) and status flag 
# 
data_I
_shelx_title '  P-1' 
_shelx_refln_list_code          4 
_shelx_F_calc_maximum      118.74 
_exptl_crystal_F_000       340.00 
_reflns_d_resolution_high  0.7696 
 
loop_ 
 _symmetry_equiv_pos_as_xyz 
 'x, y, z' 
 '-x, -y, -z' 
 
_cell_length_a     8.3622 
_cell_length_b    10.1971 
_cell_length_c    10.7052 
_cell_angle_alpha 110.440 
_cell_angle_beta  101.588 
_cell_angle_gamma  94.860 
 
_shelx_F_squared_multiplier     1.000 
 
loop_ 
 _refln_index_h 
 _refln_index_k 
 _refln_index_l 
 _refln_F_squared_calc 
 _refln_F_squared_meas 
 _refln_F_squared_sigma 
 _refln_observed_status 
   1   0   0      132.69      133.13      1.32 o 
   2   0   0     4710.59     4355.10     48.17 o 
   3   0   0      321.21      322.39      3.06 o 
   4   0   0       83.00      104.64      1.25 o 
   5   0   0      174.90      180.32      2.12 o 
   6   0   0       89.25       88.93      1.55 o 
   7   0   0        0.23       -0.47      0.32 o 
   8   0   0       16.26       18.14      1.14 o 
   9   0   0        0.68       -0.20      0.70 o 
  10   0   0        0.44        0.58      0.83 o 
 -10   1   0        0.00        0.09      1.63 o 
  -9   1   0        0.23       -0.43      0.67 o 
  -8   1   0       26.90       28.08      1.92 o 
  -7   1   0        0.00       -0.24      0.29 o 
  -6   1   0        0.32       -0.14      0.23 o 
  -5   1   0      225.81      239.94      2.97 o 
  -4   1   0      192.16      166.33      1.94 o 
  -3   1   0      800.74      778.98      7.38 o 
  -2   1   0        0.04       -0.05      0.11 o 
  -1   1   0      754.20      702.96      6.23 o 
   0   1   0     3315.41     2859.51     51.54 o 
   1   1   0     5383.00     4492.21     39.99 o 
   2   1   0    13900.40    10751.39    147.85 o 
   3   1   0      609.81      598.71      5.15 o 
   4   1   0      808.56      889.46      8.63 o 
   5   1   0        0.41       -0.18      0.30 o 
   6   1   0        3.39        2.19      0.37 o 
   7   1   0        0.42        0.04      0.38 o 
   8   1   0        2.79        2.64      0.75 o 
   9   1   0       20.85       25.09      2.99 o 
  10   1   0        0.10       -0.68      1.01 o 
 -10   2   0        0.49        1.23      0.83 o 
  -9   2   0        5.60        6.96      1.09 o 
  -8   2   0        9.21       10.75      1.18 o 
  -7   2   0       75.53       79.05      1.52 o 
  -6   2   0       15.81       13.86      0.57 o 
  -5   2   0        4.15        3.07      0.32 o 
  -4   2   0       47.44       50.89      0.98 o 
  -3   2   0      193.61      204.81      2.36 o 
  -2   2   0     4320.72     3931.42     33.80 o 
  -1   2   0       90.82       84.86      0.81 o 
   0   2   0        1.28        6.57      0.21 o 
   1   2   0       47.80       28.64      0.44 o 
   2   2   0     2375.51     2443.78     19.21 o 
   3   2   0      298.23      328.60      3.02 o 
   4   2   0     3079.49     3112.01     26.97 o 
   5   2   0        0.01        0.08      0.26 o 
   6   2   0        1.09        0.63      0.45 o 
   7   2   0        2.89        5.03      0.67 o 
   8   2   0        0.16       -0.45      0.69 o 
   9   2   0       10.83        8.09      1.27 o 
  10   2   0        2.19        3.72      1.46 o 
 -10   3   0       12.37       15.27      1.47 o 
  -9   3   0        5.89        7.91      1.07 o 
  -8   3   0        1.97        2.58      0.75 o 
  -7   3   0       35.00       32.22      1.18 o 
  -6   3   0       11.86       10.85      0.59 o 
  -5   3   0      177.81      170.26      2.29 o 
  -4   3   0       21.98       24.97      0.67 o 
  -3   3   0        0.09        0.70      0.18 o 
  -2   3   0      685.44      755.81      7.01 o 
  -1   3   0      102.23      106.69      1.11 o 
   0   3   0       71.99       93.54      1.19 o 
   1   3   0     1705.11     1529.00     14.37 o 
   2   3   0      120.48      140.78      1.69 o 
   3   3   0       99.37      105.50      1.34 o 
   4   3   0        2.11        3.96      0.27 o 
   5   3   0       34.63       35.11      1.05 o 
   6   3   0      113.03      112.40      2.36 o 
   7   3   0       39.76       44.85      1.48 o 
   8   3   0        2.95        4.70      1.03 o 
   9   3   0        0.12       -0.45      1.13 o 
 -10   4   0        6.99        8.69      1.23 o 
  -9   4   0       31.08       30.00      2.85 o 
  -8   4   0        0.94        1.52      0.58 o 
  -7   4   0       36.37       39.68      1.29 o 
  -6   4   0        1.72        3.34      0.39 o 
  -5   4   0       13.20       18.83      0.94 o 
  -4   4   0      127.61      120.25      1.69 o 
  -3   4   0        5.99        7.19      0.32 o 
  -2   4   0       31.08       24.02      0.53 o 
  -1   4   0      393.19      396.82      3.55 o 
   0   4   0       32.04       41.50      0.70 o 
   1   4   0       94.65       88.43      1.36 o 
   2   4   0      635.27      619.72      5.82 o 
   3   4   0      245.22      264.10      2.82 o 
   4   4   0      163.59      159.36      1.97 o 
   5   4   0       67.31       63.41      1.39 o 
   6   4   0        6.62        8.92      1.60 o 
   7   4   0        0.21       -0.18      0.58 o 
   8   4   0       17.62       15.21      2.25 o 
   9   4   0        0.78        1.46      1.35 o 
 -10   5   0       53.67       56.37      2.70 o 
  -9   5   0      104.21      108.47      3.46 o 
  -8   5   0       18.36       18.42      1.50 o 
  -7   5   0      170.09      172.53      2.81 o 
  -6   5   0        1.07        1.57      0.34 o 
  -5   5   0        3.99        2.95      0.36 o 
  -4   5   0      205.68      234.85      3.51 o 
  -3   5   0        3.95        4.58      0.34 o 
  -2   5   0        1.43        1.71      0.23 o 
  -1   5   0      569.26      522.59      5.27 o 
   0   5   0       15.77       12.94      0.58 o 
   1   5   0       89.63      100.00      1.74 o 
   2   5   0       49.85       51.18      0.92 o 
   3   5   0       11.34       11.41      0.55 o 
   4   5   0        2.37        3.49      0.54 o 
   5   5   0      119.57      121.96      2.42 o 
   6   5   0       11.85       12.79      2.06 o 
   7   5   0        6.86        4.56      1.15 o 
   8   5   0        0.01       -1.86      1.24 o 
 -10   6   0       20.55       17.57      3.38 o 
  -9   6   0        0.53        0.55      0.87 o 
  -8   6   0      310.09      327.95      7.46 o 
  -7   6   0      207.90      213.16      3.68 o 
  -6   6   0      395.89      392.75      5.20 o 
  -5   6   0       63.91       61.87      1.27 o 
  -4   6   0       29.24       32.65      0.86 o 
  -3   6   0      238.87      245.07      3.06 o 
  -2   6   0       27.97       32.12      0.75 o 
  -1   6   0        0.97        0.84      0.24 o 
   0   6   0       60.93       67.26      1.17 o 
   1   6   0        3.76        4.07      0.37 o 
   2   6   0       82.69       78.80      1.27 o 
   3   6   0       38.28       34.60      1.45 o 
   4   6   0       12.47       11.92      0.88 o 
   5   6   0       55.08       57.46      1.84 o 
   6   6   0       12.24       11.44      1.43 o 
   7   6   0       19.75       17.01      2.48 o 
   8   6   0        7.57       10.36      2.25 o 
  -9   7   0        0.09        1.59      0.91 o 
  -8   7   0        3.44        2.92      0.99 o 
  -7   7   0        0.75        0.12      0.55 o 
  -6   7   0      439.80      448.61      6.50 o 
  -5   7   0       61.89       63.84      1.38 o 
  -4   7   0      193.28      178.34      2.54 o 
  -3   7   0      119.59      120.40      1.92 o 
  -2   7   0       86.91       78.13      1.59 o 
  -1   7   0       30.40       31.62      0.91 o 
   0   7   0       12.86        8.91      0.49 o 
   1   7   0       42.38       43.17      1.50 o 
   2   7   0        0.01       -0.33      0.45 o 
   3   7   0       58.24       50.20      4.90 o 
   4   7   0        4.38        2.54      0.68 o 
   5   7   0       20.64       18.94      1.20 o 
   6   7   0        0.05       -1.01      0.80 o 
   7   7   0       23.32       18.92      2.70 o 
  -9   8   0        6.58        7.38      1.23 o 
  -8   8   0        3.48        2.25      0.88 o 
  -7   8   0        0.01       -0.89      0.59 o 
  -6   8   0       31.54       30.46      1.40 o 
  -5   8   0       11.92       11.18      0.82 o 
  -4   8   0      300.10      306.79      4.28 o 
  -3   8   0       18.05       15.62      0.91 o 
  -2   8   0      129.66      126.19      2.54 o 
  -1   8   0      104.36       98.34      2.59 o 
   0   8   0        0.07       -0.17      0.72 o 
   1   8   0      104.96       95.96      4.51 o 
   2   8   0        3.65        2.01      0.95 o 
   3   8   0        0.00       -0.51      0.50 o 
   4   8   0        1.04        0.08      0.60 o 
   5   8   0        0.23        0.12      0.64 o 
   6   8   0        0.01       -0.45      0.96 o 
  -8   9   0        2.54        1.41      0.88 o 
  -7   9   0        2.06        2.32      1.07 o 
  -6   9   0       15.72       17.58      1.43 o 
  -5   9   0        0.70        1.24      0.72 o 
  -4   9   0        0.10       -0.35      0.84 o 
  -3   9   0        0.56        1.28      0.58 o 
  -2   9   0       61.28       55.48      1.86 o 
  -1   9   0       55.28       57.48      1.95 o 
   0   9   0        4.39        2.99      0.91 o 
   1   9   0        8.79        7.43      1.15 o 
   2   9   0        2.55        1.52      0.91 o 
   3   9   0        2.85        1.33      0.73 o 
   4   9   0        0.16        0.13      0.74 o 
   5   9   0        0.48       -0.41      0.95 o 
  -7  10   0        0.70        0.88      0.83 o 
  -6  10   0        4.32        5.24      1.07 o 
  -5  10   0       11.09        8.56      1.69 o 
  -4  10   0        5.98        6.31      1.58 o 
  -3  10   0        0.18        1.86      0.80 o 
  -2  10   0        7.74        7.76      0.93 o 
  -1  10   0        0.43       -0.01      0.78 o 
   0  10   0       11.53       12.27      1.35 o 
   1  10   0        2.28       -0.18      0.83 o 
   2  10   0        0.64       -0.70      0.78 o 
   3  10   0        3.45        4.95      1.00 o 
   4  10   0        1.36        1.94      0.92 o 
  -6  11   0        3.09        4.73      1.58 o 
  -5  11   0        3.50        3.04      1.46 o 
  -4  11   0        0.96       -0.34      1.13 o 
  -3  11   0        0.24        0.68      1.13 o 
  -2  11   0       24.64       26.25      2.70 o 
  -1  11   0       14.99       19.51      2.25 o 
   0  11   0        4.46        5.26      1.23 o 
   1  11   0        8.21        7.53      1.80 o 
   2  11   0        0.03        0.62      0.78 o 
   3  11   0        3.78        5.47      1.79 o 
  -4  12   0       13.34       14.42      2.25 o 
  -3  12   0        1.05        3.15      1.69 o 
  -2  12   0       21.25       18.92      2.48 o 
  -1  12   0        1.98        0.34      1.46 o 
   0  12   0       15.77       17.88      1.91 o 
  -1 -12   1        3.10        2.46      0.96 o 
   0 -12   1        7.71        7.66      2.03 o 
   1 -12   1        3.59        6.98      1.69 o 
   2 -12   1       24.79       26.70      2.70 o 
   3 -12   1       23.17       29.51      2.82 o 
   4 -12   1        5.63        4.06      1.46 o 
   5 -12   1        1.35       -1.13      1.01 o 
  -3 -11   1        0.28       -0.28      0.75 o 
  -2 -11   1        3.15        5.87      1.05 o 
  -1 -11   1        0.00       -0.07      0.89 o 
   0 -11   1        9.24        8.61      1.31 o 
   1 -11   1        0.05        1.80      1.24 o 
   2 -11   1        8.62        9.57      1.80 o 
   3 -11   1        1.21        3.49      1.35 o 
   4 -11   1       51.75       55.42      3.49 o 
   5 -11   1        2.88        5.63      1.58 o 
   6 -11   1       10.44       12.95      2.03 o 
  -5 -10   1        0.00        1.32      1.11 o 
  -4 -10   1        0.05       -0.56      0.71 o 
  -3 -10   1        9.32       10.82      1.19 o 
  -2 -10   1        4.60        3.51      0.82 o 
  -1 -10   1       11.15        9.91      1.31 o 
   0 -10   1       10.04        9.79      1.27 o 
   1 -10   1        0.09       -0.65      0.70 o 
   2 -10   1        2.82        3.73      1.52 o 
   3 -10   1        0.07        0.68      0.90 o 
   4 -10   1        8.92        9.01      1.58 o 
   5 -10   1        0.73        0.90      1.13 o 
   6 -10   1       11.71       15.66      1.91 o 
   7 -10   1        0.29       -0.54      0.79 o 
  -6  -9   1        0.10       -0.23      1.06 o 
  -5  -9   1        3.53        3.42      0.91 o 
  -4  -9   1        3.57        4.02      0.86 o 
  -3  -9   1        0.93        0.89      0.70 o 
  -2  -9   1        1.47        0.67      0.60 o 
  -1  -9   1        0.11       -0.05      0.70 o 
   0  -9   1       36.67       41.68      2.07 o 
   1  -9   1       14.62       15.81      1.11 o 
   2  -9   1        0.39        0.87      0.40 o 
   3  -9   1        0.45        0.31      0.38 o 
   4  -9   1        2.07        1.54      0.59 o 
   5  -9   1        0.29        0.03      0.57 o 
   6  -9   1       20.11       17.03      1.16 o 
   7  -9   1        0.21        0.47      0.67 o 
   8  -9   1       10.17       10.38      1.23 o 
  -7  -8   1        0.42        0.40      1.15 o 
  -6  -8   1        0.90       -0.85      1.30 o 
  -5  -8   1        0.39        0.40      0.66 o 
  -4  -8   1        2.77        2.14      0.70 o 
  -3  -8   1        2.95        2.21      0.78 o 
  -2  -8   1       38.12       34.11      2.37 o 
  -1  -8   1      117.12      117.51      3.75 o 
   0  -8   1       23.64       21.18      1.15 o 
   1  -8   1      214.01      201.58      2.79 o 
   2  -8   1      143.73      139.96      2.16 o 
   3  -8   1       32.38       29.15      0.89 o 
   4  -8   1       28.91       27.83      0.88 o 
   5  -8   1        0.26       -0.65      0.43 o 
   6  -8   1       36.23       40.53      1.61 o 
   7  -8   1        9.84       10.43      1.00 o 
   8  -8   1        6.21        6.87      0.92 o 
   9  -8   1        1.37        0.75      0.78 o 
  -8  -7   1        0.26        0.79      1.58 o 
  -7  -7   1       19.93       20.40      1.87 o 
  -6  -7   1        0.05       -0.70      0.75 o 
  -5  -7   1        2.69        1.20      0.63 o 
  -4  -7   1        3.68        4.88      1.10 o 
  -3  -7   1       17.51       18.80      1.08 o 
  -2  -7   1        1.26        1.60      0.47 o 
  -1  -7   1      196.79      197.34      2.56 o 
   0  -7   1       76.26       76.03      1.20 o 
   1  -7   1        7.86        9.21      0.49 o 
   2  -7   1        0.09        0.25      0.27 o 
   3  -7   1      128.52      125.20      1.75 o 
   4  -7   1       44.13       38.86      0.87 o 
   5  -7   1        2.27        1.36      0.36 o 
   6  -7   1        6.15        5.10      0.56 o 
   7  -7   1        0.90        0.09      0.62 o 
   8  -7   1       33.90       36.89      1.61 o 
   9  -7   1        0.41       -0.21      0.84 o 
  -8  -6   1        2.24        0.68      1.35 o 
  -7  -6   1        2.97        2.70      1.04 o 
  -6  -6   1       45.55       45.50      2.31 o 
  -5  -6   1       89.88       86.76      2.68 o 
  -4  -6   1        8.14        8.82      0.69 o 
  -3  -6   1       49.10       56.32      1.37 o 
  -2  -6   1       13.03       13.67      0.62 o 
  -1  -6   1        3.52        6.74      0.46 o 
   0  -6   1      483.49      453.42      4.80 o 
   1  -6   1        4.09        3.49      0.32 o 
   2  -6   1       55.69       61.35      1.20 o 
   3  -6   1       51.24       54.27      0.96 o 
   4  -6   1        9.72       10.88      0.46 o 
   5  -6   1      186.01      194.84      2.43 o 
   6  -6   1       23.47       27.15      1.50 o 
   7  -6   1        3.66        4.79      0.56 o 
   8  -6   1      137.54      137.64      4.83 o 
   9  -6   1        0.37        1.42      0.68 o 
  -9  -5   1        0.00       -1.13      1.35 o 
  -8  -5   1        0.19        1.80      1.46 o 
  -7  -5   1        8.16        7.18      1.23 o 
  -6  -5   1        0.15        0.05      0.42 o 
  -5  -5   1        0.00        0.34      0.47 o 
  -4  -5   1      173.88      174.84      2.29 o 
  -3  -5   1      404.94      436.15      4.49 o 
  -2  -5   1      238.36      279.79      5.75 o 
  -1  -5   1       87.99       91.12      1.46 o 
   0  -5   1       62.68       62.93      0.98 o 
   1  -5   1       12.50       25.67      0.56 o 
   2  -5   1      180.00      182.46      2.04 o 
   3  -5   1      217.57      228.99      2.56 o 
   4  -5   1        1.75        1.66      0.33 o 
   5  -5   1       54.69       51.29      0.97 o 
   6  -5   1        1.84        2.29      0.41 o 
   7  -5   1        0.12        0.57      0.41 o 
   8  -5   1        0.74        0.60      0.53 o 
   9  -5   1       23.22       25.79      1.54 o 
  10  -5   1       32.23       30.76      1.91 o 
  -9  -4   1        0.00       -0.34      1.46 o 
  -8  -4   1        1.18        3.27      1.46 o 
  -7  -4   1        0.75       -0.49      0.54 o 
  -6  -4   1       18.25       19.12      1.17 o 
  -5  -4   1        0.81        1.58      0.27 o 
  -4  -4   1       27.75       32.46      1.05 o 
  -3  -4   1      105.46      111.79      2.03 o 
  -2  -4   1     1304.60     1236.33     12.83 o 
  -1  -4   1      158.41      191.95      2.21 o 
   0  -4   1       51.03       83.99      0.98 o 
   1  -4   1        0.41        0.16      0.13 o 
   2  -4   1      618.17      666.26      6.00 o 
   3  -4   1      318.90      338.28      3.47 o 
   4  -4   1      312.13      294.68      3.44 o 
   5  -4   1        0.09        0.66      0.34 o 
   6  -4   1       18.61       19.23      0.75 o 
   7  -4   1        1.84        1.40      0.55 o 
   8  -4   1        0.07        0.13      0.51 o 
   9  -4   1        3.03        2.84      0.71 o 
  10  -4   1        3.61        2.08      0.91 o 
  -9  -3   1        0.22        1.46      1.46 o 
  -8  -3   1       16.60       12.73      2.03 o 
  -7  -3   1        0.00        0.28      0.42 o 
  -6  -3   1       10.90       11.67      0.69 o 
  -5  -3   1       41.95       47.65      0.87 o 
  -4  -3   1       27.16       34.15      0.66 o 
  -3  -3   1       27.42       28.05      0.52 o 
  -2  -3   1       25.83       20.74      0.41 o 
  -1  -3   1       41.81       39.11      0.58 o 
   0  -3   1     2265.64     2246.06     19.62 o 
   1  -3   1     1826.59     1734.63     12.84 o 
   2  -3   1      216.87      247.07      2.21 o 
   3  -3   1      206.97      217.65      2.52 o 
   4  -3   1      105.04      111.00      1.53 o 
   5  -3   1       88.81       93.57      1.44 o 
   6  -3   1       63.10       53.91      1.10 o 
   7  -3   1        2.19        2.91      0.57 o 
   8  -3   1        0.43        0.10      0.47 o 
   9  -3   1        0.32       -0.11      0.58 o 
  10  -3   1        0.15        0.08      0.90 o 
 -10  -2   1        1.06        0.90      1.35 o 
  -9  -2   1       23.65       26.36      2.70 o 
  -8  -2   1        1.11        1.14      0.60 o 
  -7  -2   1       27.19       26.39      1.28 o 
  -6  -2   1       50.13       45.05      1.16 o 
  -5  -2   1        3.12        2.86      0.34 o 
  -4  -2   1      106.07      111.79      1.53 o 
  -3  -2   1       45.58       55.05      0.73 o 
  -2  -2   1     1931.53     1805.52     15.62 o 
  -1  -2   1      122.34      143.31      1.48 o 
   0  -2   1     1935.85     1862.67     13.94 o 
   1  -2   1      141.26      173.87      1.47 o 
   2  -2   1     2470.70     2255.01     27.19 o 
   3  -2   1       86.05       86.72      1.06 o 
   4  -2   1       63.11       55.00      0.92 o 
   5  -2   1      188.48      209.07      2.62 o 
   6  -2   1        7.09        6.66      0.43 o 
   7  -2   1       19.79       20.07      0.82 o 
   8  -2   1        0.03       -0.81      0.55 o 
   9  -2   1        1.23        0.98      0.64 o 
  10  -2   1        0.00       -0.90      0.79 o 
 -10  -1   1        1.38        1.13      1.24 o 
  -9  -1   1        1.73        0.37      0.78 o 
  -8  -1   1       16.33       14.99      1.11 o 
  -7  -1   1        9.15       11.10      0.91 o 
  -6  -1   1       18.95       17.46      0.68 o 
  -5  -1   1       62.68       55.32      1.02 o 
  -4  -1   1      352.18      357.04      3.76 o 
  -3  -1   1      200.94      215.27      2.05 o 
  -2  -1   1      433.50      381.43      3.50 o 
  -1  -1   1      334.72      331.58      3.20 o 
   0  -1   1       76.04       62.90      0.62 o 
   1  -1   1     2157.85     1920.61     17.07 o 
   2  -1   1     3991.70     3655.89     52.09 o 
   3  -1   1      722.64      759.30      6.73 o 
   4  -1   1      308.17      281.08      3.23 o 
   5  -1   1        1.63        1.50      0.30 o 
   6  -1   1        8.27       11.06      0.53 o 
   7  -1   1        0.06       -0.16      0.51 o 
   8  -1   1        8.38        7.78      0.90 o 
   9  -1   1        1.42        1.03      1.06 o 
  10  -1   1        1.86        0.65      0.87 o 
 -10   0   1        0.98        3.83      1.46 o 
  -9   0   1        1.92       -0.07      0.75 o 
  -8   0   1        0.47        0.15      0.50 o 
  -7   0   1        1.36        1.67      0.38 o 
  -6   0   1       35.65       36.44      0.94 o 
  -5   0   1       31.36       30.80      0.78 o 
  -4   0   1        1.21        0.57      0.19 o 
  -3   0   1       58.93       58.96      0.81 o 
  -2   0   1      531.22      534.77      4.80 o 
  -1   0   1      551.53      536.85      5.53 o 
   0   0   1     1396.36     1217.90     16.56 o 
   1   0   1     1799.23     1633.79     12.36 o 
   2   0   1    14098.27    10340.89     97.86 o 
   3   0   1        0.77        2.72      0.43 o 
   4   0   1     1169.43     1276.27     13.12 o 
   5   0   1      299.24      304.46      3.64 o 
   6   0   1        0.78        1.31      0.32 o 
   7   0   1       20.91       23.18      0.93 o 
   8   0   1        0.01       -0.74      0.51 o 
   9   0   1        8.16        6.32      1.07 o 
  10   0   1        0.72        0.41      0.83 o 
 -10   1   1        0.06       -0.11      0.80 o 
  -9   1   1       70.78       77.78      2.95 o 
  -8   1   1        0.05       -0.24      0.47 o 
  -7   1   1       15.98       18.06      0.74 o 
  -6   1   1       48.97       53.71      1.23 o 
  -5   1   1        1.17        0.90      0.27 o 
  -4   1   1       40.54       37.15      0.70 o 
  -3   1   1      626.59      594.42      5.41 o 
  -2   1   1     3884.40     3496.86     30.10 o 
  -1   1   1      245.58      241.02      2.40 o 
   0   1   1       40.17       48.69      0.68 o 
   1   1   1      178.17      209.99      1.90 o 
   2   1   1      589.99      587.77      4.80 o 
   3   1   1      240.26      241.48      2.28 o 
   4   1   1     2266.00     2299.02     23.29 o 
   5   1   1      120.98      129.93      1.97 o 
   6   1   1      569.28      583.90      7.82 o 
   7   1   1       52.69       49.89      1.39 o 
   8   1   1        8.17        9.37      1.28 o 
   9   1   1        1.00       -0.43      1.52 o 
  10   1   1        1.04        0.48      0.95 o 
 -10   2   1        0.63        0.51      1.07 o 
  -9   2   1       39.51       37.54      2.03 o 
  -8   2   1       14.17       14.71      1.06 o 
  -7   2   1       36.47       36.23      1.04 o 
  -6   2   1        0.31        0.73      0.34 o 
  -5   2   1       26.71       28.58      0.80 o 
  -4   2   1      506.61      512.72      5.54 o 
  -3   2   1       54.18       46.78      0.72 o 
  -2   2   1      512.00      530.98      4.55 o 
  -1   2   1      341.53      369.58      3.20 o 
   0   2   1      550.04      556.93      5.00 o 
   1   2   1        9.76        6.19      0.24 o 
   2   2   1       58.13       67.69      0.85 o 
   3   2   1       19.49       17.22      0.75 o 
   4   2   1      391.87      438.67      4.27 o 
   5   2   1      202.45      212.17      3.11 o 
   6   2   1      705.22      720.21      8.08 o 
   7   2   1       35.23       38.57      1.87 o 
   8   2   1      105.59       94.87      3.30 o 
   9   2   1        4.51        3.92      1.07 o 
 -10   3   1        1.78        1.20      1.07 o 
  -9   3   1        3.33        3.73      0.95 o 
  -8   3   1       30.91       29.98      1.99 o 
  -7   3   1       70.92       76.39      1.66 o 
  -6   3   1        0.13        0.32      0.30 o 
  -5   3   1      360.36      368.10      4.68 o 
  -4   3   1       38.01       39.10      0.94 o 
  -3   3   1     1448.79     1348.12     11.85 o 
  -2   3   1      248.45      275.99      2.56 o 
  -1   3   1      165.75      142.65      1.57 o 
   0   3   1      249.54      323.68      3.13 o 
   1   3   1      521.24      449.13      4.00 o 
   2   3   1      281.03      291.42      2.96 o 
   3   3   1       92.01       79.09      1.26 o 
   4   3   1       42.06       42.92      1.01 o 
   5   3   1       28.35       31.77      0.85 o 
   6   3   1        0.06        0.32      0.44 o 
   7   3   1       20.70       21.09      1.55 o 
   8   3   1       30.92       32.50      2.03 o 
   9   3   1        1.51        2.25      1.35 o 
 -10   4   1        2.24        1.01      0.88 o 
  -9   4   1        6.59        7.11      1.15 o 
  -8   4   1       43.92       49.69      1.99 o 
  -7   4   1       60.76       55.00      1.41 o 
  -6   4   1      131.65      138.85      2.11 o 
  -5   4   1      200.99      223.76      2.89 o 
  -4   4   1      210.09      203.52      2.59 o 
  -3   4   1      245.99      262.80      2.71 o 
  -2   4   1      225.27      205.66      2.07 o 
  -1   4   1      103.17      109.61      1.28 o 
   0   4   1      152.02      128.32      1.55 o 
   1   4   1      132.20      138.74      1.57 o 
   2   4   1        9.64        9.97      0.42 o 
   3   4   1        0.66        1.49      0.26 o 
   4   4   1        4.35        4.00      0.36 o 
   5   4   1        0.16        0.20      0.33 o 
   6   4   1        6.11        6.18      0.78 o 
   7   4   1        1.84        1.01      0.78 o 
   8   4   1        2.16        3.94      1.46 o 
   9   4   1        4.35        3.04      1.58 o 
 -10   5   1        5.03        4.50      0.95 o 
  -9   5   1        5.21        4.33      0.86 o 
  -8   5   1       13.09       14.43      1.69 o 
  -7   5   1       24.13       26.96      1.14 o 
  -6   5   1       57.05       58.83      1.30 o 
  -5   5   1      733.84      709.64      7.74 o 
  -4   5   1      118.30      131.77      1.94 o 
  -3   5   1        0.71        0.65      0.24 o 
  -2   5   1       22.72       22.52      0.58 o 
  -1   5   1      314.00      305.31      2.98 o 
   0   5   1       70.02       57.94      1.15 o 
   1   5   1      208.46      190.12      2.22 o 
   2   5   1        5.51        7.75      0.39 o 
   3   5   1       91.78       93.58      1.51 o 
   4   5   1       29.58       30.26      0.81 o 
   5   5   1        1.81        1.65      0.60 o 
   6   5   1        2.23        1.69      0.66 o 
   7   5   1        9.23        7.43      1.80 o 
   8   5   1        2.28        1.58      1.58 o 
 -10   6   1       14.57       13.69      1.51 o 
  -9   6   1        9.27        7.20      0.97 o 
  -8   6   1        6.93        8.34      0.93 o 
  -7   6   1        8.44        7.06      0.76 o 
  -6   6   1      123.38      130.93      2.34 o 
  -5   6   1      197.68      198.91      2.78 o 
  -4   6   1      720.27      706.77      7.74 o 
  -3   6   1      264.68      264.20      3.34 o 
  -2   6   1       66.19       59.96      1.06 o 
  -1   6   1       53.27       51.87      1.03 o 
   0   6   1        1.47        2.33      0.38 o 
   1   6   1      100.26      101.28      1.66 o 
   2   6   1        5.56        7.71      0.45 o 
   3   6   1        0.30       -0.23      0.31 o 
   4   6   1       66.80       59.41      1.65 o 
   5   6   1        0.24        0.00      0.54 o 
   6   6   1       10.10       12.80      1.80 o 
   7   6   1        0.00       -0.23      1.24 o 
  -9   7   1        9.49       10.05      1.35 o 
  -8   7   1        0.10       -0.12      0.56 o 
  -7   7   1       14.59       15.84      1.08 o 
  -6   7   1        0.94        0.93      0.49 o 
  -5   7   1       23.56       24.15      0.95 o 
  -4   7   1      440.92      429.96      5.56 o 
  -3   7   1      160.16      154.44      2.37 o 
  -2   7   1      363.89      368.94      5.63 o 
  -1   7   1      793.33      788.05      8.65 o 
   0   7   1        2.28        2.24      0.52 o 
   1   7   1       23.30       24.44      1.30 o 
   2   7   1        5.99       10.34      1.32 o 
   3   7   1       13.94       12.91      1.35 o 
   4   7   1        0.29       -0.01      0.58 o 
   5   7   1       13.40       11.12      1.39 o 
   6   7   1        1.43        0.00      1.24 o 
   7   7   1        0.38       -0.34      1.46 o 
  -9   8   1        0.50        0.51      0.88 o 
  -8   8   1        0.07       -0.84      0.72 o 
  -7   8   1        1.96        2.53      0.88 o 
  -6   8   1       31.03       38.64      2.26 o 
  -5   8   1        5.58        5.30      0.65 o 
  -4   8   1        5.13        3.72      0.57 o 
  -3   8   1       10.39        9.60      0.76 o 
  -2   8   1      477.42      477.35      9.44 o 
  -1   8   1        1.44        5.35      0.85 o 
   0   8   1      498.71      488.47     10.00 o 
   1   8   1        1.64        0.53      1.13 o 
   2   8   1        1.33        1.12      0.87 o 
   3   8   1       23.24       23.09      2.53 o 
   4   8   1        0.68        1.03      0.70 o 
   5   8   1        8.47        7.71      2.25 o 
   6   8   1        0.22        0.56      1.46 o 
  -8   9   1       17.19       16.67      2.25 o 
  -7   9   1        0.10       -0.20      0.75 o 
  -6   9   1        0.14        0.17      0.72 o 
  -5   9   1        1.15        0.66      0.58 o 
  -4   9   1        0.00        0.39      0.49 o 
  -3   9   1       51.69       54.56      1.92 o 
  -2   9   1        0.21        0.13      1.01 o 
  -1   9   1        0.84        0.67      0.58 o 
   0   9   1       45.58       45.63      3.55 o 
   1   9   1        0.00        0.42      0.83 o 
   2   9   1       24.41       27.33      1.99 o 
   3   9   1        5.13        3.75      1.23 o 
   4   9   1        0.01       -0.32      0.75 o 
   5   9   1        6.89       12.95      1.79 o 
  -7  10   1       10.37       10.25      1.91 o 
  -6  10   1        2.62        4.84      1.58 o 
  -5  10   1        0.77        0.68      1.24 o 
  -4  10   1        1.54        1.52      0.88 o 
  -3  10   1        0.00        0.35      1.11 o 
  -2  10   1        6.14        5.68      1.26 o 
  -1  10   1        0.94        0.44      0.67 o 
   0  10   1        1.91        2.25      1.52 o 
   1  10   1        3.91        5.96      1.27 o 
   2  10   1       15.98       14.21      1.71 o 
   3  10   1        2.80        5.13      1.35 o 
   4  10   1        0.78        0.82      1.75 o 
  -6  11   1        0.37       -1.01      1.13 o 
  -5  11   1        1.95        1.69      1.35 o 
  -4  11   1        0.06       -0.56      1.13 o 
  -3  11   1        1.09        1.13      1.24 o 
  -2  11   1        0.02       -0.47      0.71 o 
  -1  11   1        0.20        0.88      0.99 o 
   0  11   1       12.30       11.68      1.59 o 
   1  11   1        4.87        6.12      1.38 o 
   2  11   1        6.82        7.59      1.75 o 
  -2  12   1        7.82        8.90      2.14 o 
  -1  12   1        2.22        2.48      1.69 o 
  -2 -12   2        0.58        0.23      0.95 o 
  -1 -12   2        0.39        0.79      0.96 o 
   0 -12   2        0.66       -0.13      0.90 o 
   1 -12   2        2.73        2.48      1.35 o 
   2 -12   2        0.18       -0.11      1.01 o 
   3 -12   2        9.29       14.42      2.14 o 
   4 -12   2        3.20        4.62      1.46 o 
   5 -12   2        8.73       12.05      2.03 o 
  -4 -11   2       12.64       14.04      1.43 o 
  -3 -11   2       11.29        8.87      1.21 o 
  -2 -11   2        1.13        1.01      0.74 o 
  -1 -11   2        0.09       -0.86      0.58 o 
   0 -11   2        0.01        0.17      0.75 o 
   1 -11   2        1.71        1.46      1.13 o 
   2 -11   2        9.57       10.25      1.80 o 
   3 -11   2        0.02        1.24      1.13 o 
   4 -11   2       10.80       14.08      1.91 o 
   5 -11   2        7.69        9.24      1.69 o 
   6 -11   2       20.21       21.85      2.37 o 
  -5 -10   2        2.95        2.63      1.18 o 
  -4 -10   2        0.06       -0.61      0.66 o 
  -3 -10   2       23.21       22.63      1.76 o 
  -2 -10   2        6.83        5.25      0.91 o 
  -1 -10   2        7.61       12.62      1.30 o 
   0 -10   2        0.40        1.17      0.75 o 
   1 -10   2        1.79       -0.02      0.67 o 
   2 -10   2        2.08        2.66      0.87 o 
   3 -10   2       10.31        8.23      1.11 o 
   4 -10   2       36.55       35.41      1.61 o 
   5 -10   2        1.62        0.50      1.30 o 
   6 -10   2        2.46        3.05      1.03 o 
   7 -10   2        0.24        2.59      1.24 o 
  -6  -9   2        0.78        0.23      1.18 o 
  -5  -9   2        0.72       -0.16      0.66 o 
  -4  -9   2        1.29        1.02      0.68 o 
  -3  -9   2       46.74       52.12      2.16 o 
  -2  -9   2        4.64        3.72      1.04 o 
  -1  -9   2      118.36      115.92      4.54 o 
   0  -9   2       90.22       86.99      2.44 o 
   1  -9   2        1.34        1.06      0.41 o 
   2  -9   2       19.16       22.16      0.98 o 
   3  -9   2        1.37        0.67      0.44 o 
   4  -9   2       11.95       11.46      1.45 o 
   5  -9   2       33.86       33.66      4.28 o 
   6  -9   2       14.37       12.58      2.31 o 
   7  -9   2        1.34        0.66      0.63 o 
   8  -9   2        5.00        4.95      0.85 o 
  -7  -8   2        0.02       -0.18      0.99 o 
  -6  -8   2        2.84        2.53      1.12 o 
  -5  -8   2        9.89        9.17      0.99 o 
  -4  -8   2        0.71        0.35      0.56 o 
  -3  -8   2       71.31       77.54      2.25 o 
  -2  -8   2       27.16       24.33      2.60 o 
  -1  -8   2        3.41        2.17      0.53 o 
   0  -8   2       36.89       30.98      1.13 o 
   1  -8   2       56.22       50.01      1.23 o 
   2  -8   2       27.74       26.19      0.80 o 
   3  -8   2       53.11       47.42      1.21 o 
   4  -8   2       21.47       25.88      1.05 o 
   5  -8   2        1.46        1.03      0.44 o 
   6  -8   2        0.14       -0.60      0.40 o 
   7  -8   2       11.37       10.98      0.90 o 
   8  -8   2       11.58       12.62      1.30 o 
   9  -8   2        3.29        1.48      0.83 o 
  -8  -7   2        5.49        5.98      1.46 o 
  -7  -7   2        0.51        0.47      2.99 o 
  -6  -7   2        0.05       -0.55      0.60 o 
  -5  -7   2       34.80       38.58      1.68 o 
  -4  -7   2       11.17       11.34      0.94 o 
  -3  -7   2       87.15       88.40      2.79 o 
  -2  -7   2      183.43      177.19      2.57 o 
  -1  -7   2        1.55        2.74      0.55 o 
   0  -7   2       13.43       11.74      0.56 o 
   1  -7   2      128.77      132.50      2.11 o 
   2  -7   2        0.08       -0.22      0.23 o 
   3  -7   2       82.40       84.56      1.39 o 
   4  -7   2       42.38       39.59      0.90 o 
   5  -7   2       34.10       34.49      0.89 o 
   6  -7   2      115.28      120.34      4.19 o 
   7  -7   2        1.81        1.07      0.52 o 
   8  -7   2        3.81        4.34      0.74 o 
   9  -7   2        3.28        2.66      0.71 o 
  -8  -6   2        0.31        0.21      0.99 o 
  -7  -6   2        5.30        3.74      1.91 o 
  -6  -6   2        0.30        0.14      0.56 o 
  -5  -6   2        0.16       -0.05      0.46 o 
  -4  -6   2       39.11       38.67      1.26 o 
  -3  -6   2      216.15      235.55      2.73 o 
  -2  -6   2       88.35       76.85      1.38 o 
  -1  -6   2      369.88      431.51      4.56 o 
   0  -6   2       71.20       68.33      1.30 o 
   1  -6   2       18.82       13.60      0.49 o 
   2  -6   2       60.21       61.48      0.93 o 
   3  -6   2       60.09       54.05      0.90 o 
   4  -6   2       16.40       14.96      0.49 o 
   5  -6   2       28.71       30.96      0.80 o 
   6  -6   2       52.07       55.35      1.23 o 
   7  -6   2      190.59      198.80      3.41 o 
   8  -6   2        3.42        3.87      0.69 o 
   9  -6   2        4.99        4.29      0.77 o 
  -9  -5   2        0.27        0.00      1.35 o 
  -8  -5   2        0.10        0.76      0.91 o 
  -7  -5   2        0.81       -0.18      0.75 o 
  -6  -5   2        0.08       -0.63      0.42 o 
  -5  -5   2       11.01       12.26      0.69 o 
  -4  -5   2        0.00        0.08      0.26 o 
  -3  -5   2       10.83       11.77      0.48 o 
  -2  -5   2      131.31      128.38      1.61 o 
  -1  -5   2     2324.63     2357.87     21.91 o 
   0  -5   2      177.68      201.75      2.25 o 
   1  -5   2     1451.36     1656.67     16.77 o 
   2  -5   2      540.28      565.83      5.99 o 
   3  -5   2       55.33       79.25      1.07 o 
   4  -5   2      113.13      105.72      1.53 o 
   5  -5   2      178.66      175.69      2.72 o 
   6  -5   2       10.50       11.49      0.68 o 
   7  -5   2       23.29       25.82      0.98 o 
   8  -5   2       31.38       31.23      1.19 o 
   9  -5   2       10.09       14.35      1.02 o 
  10  -5   2        0.03        0.25      0.75 o 
  -9  -4   2        0.28        0.11      1.24 o 
  -8  -4   2        0.34        0.90      1.35 o 
  -7  -4   2        0.56        0.41      1.35 o 
  -6  -4   2        2.76        2.22      0.40 o 
  -5  -4   2       15.70       16.75      0.65 o 
  -4  -4   2      274.33      290.67      2.91 o 
  -3  -4   2        0.23        0.26      0.16 o 
  -2  -4   2       69.54       57.82      0.84 o 
  -1  -4   2       31.52       27.27      0.51 o 
   0  -4   2     1756.11     1720.76     14.14 o 
   1  -4   2     2409.77     2388.79     22.10 o 
   2  -4   2      414.16      491.78      5.19 o 
   3  -4   2     1321.11     1433.85     14.54 o 
   4  -4   2        0.03        0.23      0.19 o 
   5  -4   2       23.78       20.45      0.60 o 
   6  -4   2       38.69       39.75      1.09 o 
   7  -4   2        5.09        4.06      0.52 o 
   8  -4   2        0.00        0.56      0.45 o 
   9  -4   2        0.36        0.19      0.54 o 
  10  -4   2        4.23        3.55      1.80 o 
 -10  -3   2        0.04        1.13      1.58 o 
  -9  -3   2       32.29       30.30      3.04 o 
  -8  -3   2       13.09       11.58      1.35 o 
  -7  -3   2        1.62        2.04      0.58 o 
  -6  -3   2       18.29       15.74      0.77 o 
  -5  -3   2        0.89        0.59      0.22 o 
  -4  -3   2       92.22       97.65      1.18 o 
  -3  -3   2      991.89     1024.60      9.91 o 
  -2  -3   2      126.38      121.89      1.32 o 
  -1  -3   2       58.19       74.31      0.81 o 
   0  -3   2      663.86      618.49      5.20 o 
   1  -3   2      214.17      220.48      2.11 o 
   2  -3   2      618.47      663.05      5.92 o 
   3  -3   2     1422.77     1388.18     14.04 o 
   4  -3   2      233.11      271.32      3.08 o 
   5  -3   2       37.42       37.32      1.01 o 
   6  -3   2       17.19       15.04      0.60 o 
   7  -3   2        0.01       -0.17      0.36 o 
   8  -3   2       19.03       19.89      0.96 o 
   9  -3   2        2.94        3.67      1.07 o 
  10  -3   2        0.07        0.23      0.70 o 
 -10  -2   2        1.21        0.56      1.35 o 
  -9  -2   2        2.27        3.49      1.58 o 
  -8  -2   2       12.23       15.03      0.94 o 
  -7  -2   2        4.80        5.45      0.85 o 
  -6  -2   2      133.78      133.09      1.95 o 
  -5  -2   2       28.26       34.38      0.82 o 
  -4  -2   2       49.93       47.79      0.78 o 
  -3  -2   2       20.48       16.72      0.50 o 
  -2  -2   2       44.39       39.62      0.85 o 
  -1  -2   2      877.71      892.73      7.39 o 
   0  -2   2     2443.28     2212.46     19.39 o 
   1  -2   2      304.52      351.40      3.66 o 
   2  -2   2       92.41       90.62      1.07 o 
   3  -2   2      110.95      117.47      1.25 o 
   4  -2   2      106.33       92.35      1.16 o 
   5  -2   2      244.49      242.49      2.65 o 
   6  -2   2        3.44        5.03      0.45 o 
   7  -2   2       18.75       18.57      0.88 o 
   8  -2   2        1.07        1.61      0.51 o 
   9  -2   2        9.97       11.97      1.01 o 
  10  -2   2        0.09       -0.31      0.75 o 
 -10  -1   2       14.41       10.48      2.14 o 
  -9  -1   2        0.37        0.56      1.13 o 
  -8  -1   2        1.34        1.85      0.52 o 
  -7  -1   2        2.19        1.76      0.42 o 
  -6  -1   2        0.56       -0.03      0.26 o 
  -5  -1   2      288.90      283.23      3.22 o 
  -4  -1   2       34.70       35.98      0.70 o 
  -3  -1   2       97.86      106.60      1.35 o 
  -2  -1   2     3656.99     3378.36     30.94 o 
  -1  -1   2      207.93      202.99      1.93 o 
   0  -1   2      186.29      176.13      1.57 o 
   1  -1   2     3413.29     2880.48     33.67 o 
   2  -1   2      283.70      304.94      2.39 o 
   3  -1   2      525.47      527.59      4.81 o 
   4  -1   2      306.91      304.90      3.01 o 
   5  -1   2        0.84        1.17      0.26 o 
   6  -1   2       51.30       47.38      1.17 o 
   7  -1   2        5.03        6.69      0.63 o 
   8  -1   2        0.17        0.58      0.53 o 
   9  -1   2        0.83       -0.15      0.59 o 
  10  -1   2        4.46        5.12      1.11 o 
 -10   0   2        1.46        1.35      1.46 o 
  -9   0   2       42.87       39.40      2.70 o 
  -8   0   2       68.43       64.65      2.10 o 
  -7   0   2        4.42        6.77      0.60 o 
  -6   0   2        0.17        0.29      0.30 o 
  -5   0   2        0.27       -0.27      0.20 o 
  -4   0   2       38.03       40.82      0.77 o 
  -3   0   2       38.04       35.78      0.66 o 
  -2   0   2     4815.32     4365.43     47.71 o 
  -1   0   2     1156.03     1158.67      9.00 o 
   0   0   2     1052.63      978.77      7.63 o 
   1   0   2      123.81      129.15      1.26 o 
   2   0   2      158.46      183.10      1.77 o 
   3   0   2      157.13      141.14      1.54 o 
   4   0   2     1727.11     1750.49     17.65 o 
   5   0   2        3.00        4.67      0.38 o 
   6   0   2      164.00      160.95      2.57 o 
   7   0   2       27.69       26.90      1.06 o 
   8   0   2       12.64       10.91      1.01 o 
   9   0   2        0.59        0.18      0.75 o 
 -10   1   2        3.85        1.24      1.24 o 
  -9   1   2       47.03       43.91      2.70 o 
  -8   1   2        2.56        1.79      0.56 o 
  -7   1   2      516.26      509.70      7.23 o 
  -6   1   2      221.43      237.23      3.45 o 
  -5   1   2        1.36        4.47      0.34 o 
  -4   1   2       51.31       53.49      0.92 o 
  -3   1   2      215.94      241.25      2.44 o 
  -2   1   2       24.38       23.50      0.43 o 
  -1   1   2     6412.46     5486.27     42.13 o 
   0   1   2        7.00       12.21      0.27 o 
   1   1   2      451.46      514.22      4.38 o 
   2   1   2        5.09        9.73      0.35 o 
   3   1   2        2.91        4.28      0.29 o 
   4   1   2      139.52      149.21      2.03 o 
   5   1   2        1.04        1.59      0.60 o 
   6   1   2      402.58      412.83      6.33 o 
   7   1   2       68.11       77.52      2.34 o 
   8   1   2       91.06       81.77      3.75 o 
   9   1   2        3.92        3.65      1.13 o 
 -10   2   2        4.94        4.51      1.69 o 
  -9   2   2        8.74        8.11      1.15 o 
  -8   2   2       21.13       19.90      1.04 o 
  -7   2   2      161.38      162.85      3.01 o 
  -6   2   2       62.35       65.32      1.51 o 
  -5   2   2      842.08      861.11      9.12 o 
  -4   2   2      774.36      748.55      7.64 o 
  -3   2   2       79.54       80.74      1.01 o 
  -2   2   2      237.92      251.71      2.50 o 
  -1   2   2      139.03      156.69      1.77 o 
   0   2   2        8.53       19.63      0.40 o 
   1   2   2       31.88       44.80      0.77 o 
   2   2   2      611.67      586.37      6.28 o 
   3   2   2        0.03        0.83      0.23 o 
   4   2   2       12.03       13.67      0.44 o 
   5   2   2        0.13        0.23      0.31 o 
   6   2   2      430.27      424.86      6.32 o 
   7   2   2        8.68        9.54      0.97 o 
   8   2   2      238.64      235.46      5.89 o 
   9   2   2        0.94        0.90      0.87 o 
 -10   3   2        3.11        3.49      1.46 o 
  -9   3   2        1.32        3.32      0.96 o 
  -8   3   2       37.57       35.52      1.59 o 
  -7   3   2       17.42       13.82      0.85 o 
  -6   3   2        1.16        0.79      0.38 o 
  -5   3   2      184.48      208.23      2.54 o 
  -4   3   2        0.26        0.31      0.21 o 
  -3   3   2     2315.63     2357.78     19.36 o 
  -2   3   2        0.79        2.38      0.41 o 
  -1   3   2       73.24       78.56      1.45 o 
   0   3   2      134.52      115.73      1.31 o 
   1   3   2       27.65       49.92      0.87 o 
   2   3   2        7.21       12.11      0.47 o 
   3   3   2      111.47      109.33      1.67 o 
   4   3   2        1.97        2.06      0.34 o 
   5   3   2       28.74       34.26      0.99 o 
   6   3   2       12.64       10.94      0.94 o 
   7   3   2       25.56       18.88      2.08 o 
   8   3   2       33.63       33.12      1.99 o 
   9   3   2        1.80        0.83      1.80 o 
 -10   4   2        0.01        0.34      1.13 o 
  -9   4   2        6.89        9.77      1.92 o 
  -8   4   2        4.57        5.91      0.85 o 
  -7   4   2        0.05        0.69      0.43 o 
  -6   4   2      191.01      174.53      4.15 o 
  -5   4   2       23.99       22.94      0.77 o 
  -4   4   2        4.32        4.60      0.34 o 
  -3   4   2      429.25      474.56      4.60 o 
  -2   4   2       20.57       15.28      0.46 o 
  -1   4   2      275.00      310.55      2.99 o 
   0   4   2      588.95      519.92      4.99 o 
   1   4   2       37.81       53.35      1.00 o 
   2   4   2      105.90       98.51      1.95 o 
   3   4   2      138.39      124.67      1.67 o 
   4   4   2       17.54       16.66      0.68 o 
   5   4   2        3.36        3.75      0.51 o 
   6   4   2       11.49       10.89      1.19 o 
   7   4   2        0.10       -0.06      0.72 o 
   8   4   2        1.71       -0.56      1.13 o 
 -10   5   2        5.32        4.11      1.15 o 
  -9   5   2        0.26       -0.73      0.59 o 
  -8   5   2        8.89        8.40      0.93 o 
  -7   5   2        0.68        0.72      0.43 o 
  -6   5   2       32.19       32.75      1.10 o 
  -5   5   2        4.21        6.30      0.50 o 
  -4   5   2       43.68       40.97      0.94 o 
  -3   5   2      324.18      313.78      3.30 o 
  -2   5   2        0.14        0.05      0.19 o 
  -1   5   2       42.30       57.44      1.01 o 
   0   5   2        0.08        0.42      0.23 o 
   1   5   2      259.18      268.79      2.96 o 
   2   5   2       45.46       43.60      1.00 o 
   3   5   2       56.87       57.09      1.16 o 
   4   5   2       45.64       43.26      1.19 o 
   5   5   2        0.00       -0.08      0.50 o 
   6   5   2        0.03       -0.23      0.79 o 
   7   5   2        0.40        1.80      1.46 o 
   8   5   2        0.22       -1.13      1.35 o 
  -9   6   2        6.40        9.66      1.58 o 
  -8   6   2        7.27        8.26      0.98 o 
  -7   6   2        0.24        0.00      0.56 o 
  -6   6   2        0.08        0.19      0.39 o 
  -5   6   2        1.60        1.75      0.44 o 
  -4   6   2       72.83       69.22      1.42 o 
  -3   6   2      109.45      108.68      1.62 o 
  -2   6   2      738.94      676.33      6.50 o 
  -1   6   2       36.59       42.66      1.02 o 
   0   6   2        2.06        2.46      0.43 o 
   1   6   2       34.02       39.11      1.07 o 
   2   6   2        2.21        2.66      0.54 o 
   3   6   2       34.41       34.48      1.17 o 
   4   6   2        8.16        6.85      0.87 o 
   5   6   2        3.57        0.79      0.88 o 
   6   6   2        0.46       -1.35      1.13 o 
   7   6   2        0.83        1.58      1.35 o 
  -9   7   2        6.12        4.96      1.69 o 
  -8   7   2        3.79        4.60      1.18 o 
  -7   7   2        7.55        6.77      0.89 o 
  -6   7   2        0.01       -0.08      0.45 o 
  -5   7   2       35.37       36.19      1.29 o 
  -4   7   2        7.70        8.97      0.67 o 
  -3   7   2      122.67      118.70      2.20 o 
  -2   7   2      121.95      112.48      2.15 o 
  -1   7   2      232.46      241.21      4.61 o 
   0   7   2      191.34      181.84      3.81 o 
   1   7   2      294.09      293.08      5.48 o 
   2   7   2       86.09       82.92      3.01 o 
   3   7   2       11.89       11.19      1.39 o 
   4   7   2        0.07       -0.04      0.83 o 
   5   7   2        0.07        1.46      1.35 o 
   6   7   2        0.46       -1.58      1.13 o 
  -8   8   2        2.41        4.17      1.58 o 
  -7   8   2        5.54        5.71      1.07 o 
  -6   8   2        0.28        0.91      0.90 o 
  -5   8   2        0.54        0.21      0.48 o 
  -4   8   2       80.54       82.53      2.04 o 
  -3   8   2       10.90        9.55      0.80 o 
  -2   8   2      109.24      104.09      2.75 o 
  -1   8   2       58.62       61.91      2.10 o 
   0   8   2      386.03      399.11      7.20 o 
   1   8   2       57.68       50.34      2.37 o 
   2   8   2      245.54      230.73      5.92 o 
   3   8   2        9.56       13.71      2.37 o 
   4   8   2       13.28       10.73      1.54 o 
   5   8   2        2.47        4.51      1.91 o 
  -8   9   2        4.95        6.42      1.80 o 
  -7   9   2        0.10        0.79      1.24 o 
  -6   9   2       14.07       11.31      1.35 o 
  -5   9   2        0.24        0.87      0.75 o 
  -4   9   2        1.94        2.93      0.76 o 
  -3   9   2        0.10        0.28      0.63 o 
  -2   9   2        1.08        0.22      0.64 o 
  -1   9   2       19.29       23.42      2.07 o 
   0   9   2       54.38       53.00      2.12 o 
   1   9   2       13.93       16.63      1.63 o 
   2   9   2       83.35       88.62      3.50 o 
   3   9   2       16.38       17.62      1.79 o 
   4   9   2       58.21       64.05      3.89 o 
  -7  10   2        0.65        2.93      1.46 o 
  -6  10   2        0.36        0.34      1.35 o 
  -5  10   2        4.03        3.15      1.46 o 
  -4  10   2        6.90        8.31      1.67 o 
  -3  10   2        2.41        3.57      0.89 o 
  -2  10   2        5.52        4.13      0.91 o 
  -1  10   2        0.32       -0.01      0.69 o 
   0  10   2       27.03       22.39      1.87 o 
   1  10   2        0.69        0.73      0.97 o 
   2  10   2       13.19       14.78      1.78 o 
   3  10   2        1.47        2.59      1.27 o 
  -5  11   2        0.14       -0.56      1.13 o 
  -4  11   2        0.04        0.56      1.46 o 
  -3  11   2       20.72       24.01      2.93 o 
  -2  11   2        0.01        0.09      0.79 o 
  -1  11   2        2.08        1.75      1.14 o 
   0  11   2        1.04       -1.18      1.04 o 
   1  11   2        0.45       -1.07      1.03 o 
   0 -13   3       11.02       14.23      1.70 o 
   1 -13   3        0.34       -0.28      0.88 o 
   2 -13   3        0.11       -0.63      0.78 o 
  -3 -12   3        0.08        0.44      1.52 o 
  -2 -12   3        1.22       -0.08      0.91 o 
  -1 -12   3        4.31        3.08      1.07 o 
   0 -12   3        0.01       -0.75      0.75 o 
   1 -12   3        8.59       11.96      1.86 o 
   2 -12   3        4.22        5.46      1.12 o 
   3 -12   3        0.39       -1.13      0.75 o 
   4 -12   3        0.98        0.68      0.91 o 
   5 -12   3        0.59        1.08      0.91 o 
  -4 -11   3       19.98       27.20      2.62 o 
  -3 -11   3        7.11        5.48      1.00 o 
  -2 -11   3       46.34       47.64      2.08 o 
  -1 -11   3        6.49        4.63      1.80 o 
   0 -11   3        1.98       -0.05      0.70 o 
   1 -11   3        5.09        3.51      0.96 o 
   2 -11   3        5.70        5.50      1.03 o 
   3 -11   3        0.11       -0.39      0.96 o 
   4 -11   3        3.50        7.64      1.19 o 
   5 -11   3        1.63        1.18      0.92 o 
   6 -11   3        0.06        0.33      1.18 o 
  -6 -10   3        0.18       -0.53      0.99 o 
  -5 -10   3        0.85       -0.99      1.28 o 
  -4 -10   3        5.94        4.17      0.93 o 
  -3 -10   3        1.21        1.21      0.69 o 
  -2 -10   3       23.68       24.61      1.71 o 
  -1 -10   3       33.17       32.91      1.58 o 
   0 -10   3       11.89       10.15      0.97 o 
   1 -10   3        0.80        1.44      1.00 o 
   2 -10   3       36.74       30.47      1.73 o 
   3 -10   3       20.40       15.83      1.63 o 
   4 -10   3        0.39        0.54      0.58 o 
   5 -10   3        4.81        3.41      0.95 o 
   6 -10   3        1.55        0.77      0.63 o 
   7 -10   3        0.57        1.32      0.69 o 
  -7  -9   3        0.04       -1.32      1.01 o 
  -6  -9   3        1.30        1.08      0.82 o 
  -5  -9   3        0.62        1.11      0.73 o 
  -4  -9   3        4.27        3.81      0.86 o 
  -3  -9   3       24.31       25.55      1.77 o 
  -2  -9   3       17.36       12.27      1.04 o 
  -1  -9   3       27.54       23.32      1.09 o 
   0  -9   3       20.18       19.71      0.97 o 
   1  -9   3       39.70       31.92      0.95 o 
   2  -9   3       32.30       33.26      1.18 o 
   3  -9   3       11.27        7.82      0.67 o 
   4  -9   3        0.95        0.14      0.46 o 
   5  -9   3        5.94        6.03      0.78 o 
   6  -9   3        0.00       -0.35      0.62 o 
   7  -9   3        0.50        0.37      0.58 o 
   8  -9   3        5.25        6.01      1.06 o 
  -7  -8   3        1.53        1.42      1.41 o 
  -6  -8   3        0.39       -0.54      0.67 o 
  -5  -8   3       10.13       10.53      1.16 o 
  -4  -8   3        0.07        0.14      0.56 o 
  -3  -8   3        7.02        6.58      0.91 o 
  -2  -8   3      148.80      152.89      3.84 o 
  -1  -8   3       94.97       97.97      1.93 o 
   0  -8   3        3.44        5.90      0.46 o 
   1  -8   3        0.62        1.05      0.31 o 
   2  -8   3        0.05        0.08      0.27 o 
   3  -8   3       16.18       12.15      0.73 o 
   4  -8   3       18.60       22.62      1.02 o 
   5  -8   3       12.60       12.49      0.88 o 
   6  -8   3       12.98       12.51      0.94 o 
   7  -8   3       12.18       14.10      0.73 o 
   8  -8   3        0.61        0.83      0.53 o 
  -8  -7   3        1.79        1.90      1.23 o 
  -7  -7   3       11.72        9.86      1.51 o 
  -6  -7   3       27.18       29.29      1.70 o 
  -5  -7   3        0.57        0.82      0.58 o 
  -4  -7   3       10.14        9.77      0.91 o 
  -3  -7   3        0.25       -0.28      0.40 o 
  -2  -7   3       29.34       34.01      1.32 o 
  -1  -7   3        7.18        6.36      0.46 o 
   0  -7   3       15.54       15.94      0.73 o 
   1  -7   3       48.61       41.48      0.87 o 
   2  -7   3        0.02       -0.10      0.24 o 
   3  -7   3        5.28        5.24      0.42 o 
   4  -7   3       25.88       26.56      0.97 o 
   5  -7   3       45.34       45.65      1.39 o 
   6  -7   3        0.43        0.27      0.33 o 
   7  -7   3       10.33       10.08      0.65 o 
   8  -7   3        0.34        1.03      0.49 o 
   9  -7   3        3.17        4.28      0.72 o 
  -9  -6   3        0.26        0.34      1.46 o 
  -8  -6   3        0.02       -0.35      0.95 o 
  -7  -6   3        0.18        1.21      0.91 o 
  -6  -6   3       30.63       33.34      2.02 o 
  -5  -6   3        2.71        1.68      0.58 o 
  -4  -6   3        0.01       -0.06      0.34 o 
  -3  -6   3      101.65      105.14      1.45 o 
  -2  -6   3       27.61       27.65      0.81 o 
  -1  -6   3        4.73        3.97      0.36 o 
   0  -6   3       69.78       61.09      1.11 o 
   1  -6   3        8.36       10.88      0.38 o 
   2  -6   3        2.41        2.38      0.26 o 
   3  -6   3      157.56      127.72      1.93 o 
   4  -6   3       57.95       58.34      1.18 o 
   5  -6   3       66.16       69.55      1.20 o 
   6  -6   3        2.67        3.69      0.54 o 
   7  -6   3        0.53        1.01      0.41 o 
   8  -6   3        1.62        1.16      0.54 o 
   9  -6   3        4.84        6.60      0.78 o 
  -9  -5   3        0.42        0.19      1.18 o 
  -8  -5   3       27.46       33.23      3.04 o 
  -7  -5   3        4.03        5.42      1.12 o 
  -6  -5   3       13.35       13.27      0.99 o 
  -5  -5   3        0.04        0.04      0.29 o 
  -4  -5   3        3.92        2.32      0.31 o 
  -3  -5   3        8.59       12.18      0.48 o 
  -2  -5   3      110.61      121.21      1.54 o 
  -1  -5   3       58.03       37.93      0.70 o 
   0  -5   3        0.56       -0.20      0.15 o 
   1  -5   3      196.24      221.68      2.10 o 
   2  -5   3       33.57       29.94      0.84 o 
   3  -5   3      178.66      211.97      2.52 o 
   4  -5   3       78.12       71.63      1.13 o 
   5  -5   3       64.13       69.49      1.39 o 
   6  -5   3        8.74       11.76      0.53 o 
   7  -5   3        2.42        1.91      0.42 o 
   8  -5   3        0.89        0.91      0.45 o 
   9  -5   3        0.84        0.71      0.56 o 
  -9  -4   3        0.92        0.50      0.99 o 
  -8  -4   3       82.72       77.50      4.17 o 
  -7  -4   3       11.51       15.27      1.47 o 
  -6  -4   3       95.50       95.20      1.84 o 
  -5  -4   3      175.54      190.47      2.45 o 
  -4  -4   3       30.06       27.73      0.79 o 
  -3  -4   3      132.31      142.43      1.63 o 
  -2  -4   3       24.64       27.99      0.59 o 
  -1  -4   3       43.10       42.67      0.66 o 
   0  -4   3       73.39       95.00      1.17 o 
   1  -4   3      200.19      176.69      1.93 o 
   2  -4   3      279.81      277.05      2.86 o 
   3  -4   3      327.32      357.31      3.39 o 
   4  -4   3       73.48       83.61      1.18 o 
   5  -4   3      258.68      279.41      3.60 o 
   6  -4   3        0.21       -0.21      0.25 o 
   7  -4   3        0.23       -0.07      0.54 o 
   8  -4   3        1.00        0.18      0.42 o 
   9  -4   3        0.05       -0.34      0.51 o 
 -10  -3   3        7.20        9.46      2.14 o 
  -9  -3   3        4.20        4.11      1.19 o 
  -8  -3   3        5.69        5.30      1.12 o 
  -7  -3   3       57.86       55.14      1.63 o 
  -6  -3   3       32.86       29.70      1.34 o 
  -5  -3   3       10.62       11.13      0.62 o 
  -4  -3   3      152.89      172.17      2.01 o 
  -3  -3   3      331.99      293.14      2.81 o 
  -2  -3   3      436.11      465.66      4.11 o 
  -1  -3   3      128.96      153.06      1.51 o 
   0  -3   3      237.01      250.34      2.37 o 
   1  -3   3      183.99      179.69      2.17 o 
   2  -3   3      195.74      197.49      2.22 o 
   3  -3   3       75.16       77.38      0.94 o 
   4  -3   3      488.06      481.46      4.49 o 
   5  -3   3      204.47      219.16      2.63 o 
   6  -3   3      113.38      120.12      1.97 o 
   7  -3   3       94.20       92.89      1.90 o 
   8  -3   3        0.32        0.22      0.41 o 
   9  -3   3       11.01        8.31      0.84 o 
 -10  -2   3        0.39        2.59      1.58 o 
  -9  -2   3        4.92        5.56      1.52 o 
  -8  -2   3        0.00        0.46      0.55 o 
  -7  -2   3       17.32       18.10      1.13 o 
  -6  -2   3       17.84       15.41      0.96 o 
  -5  -2   3        0.18        0.38      0.23 o 
  -4  -2   3      423.73      427.16      4.20 o 
  -3  -2   3        7.59        5.49      0.28 o 
  -2  -2   3      276.01      290.80      2.66 o 
  -1  -2   3     2601.00     2415.79     19.62 o 
   0  -2   3     1334.52     1278.05     11.06 o 
   1  -2   3       12.18       12.94      0.41 o 
   2  -2   3      503.02      475.08      7.45 o 
   3  -2   3      262.14      265.83      2.76 o 
   4  -2   3       64.65       84.17      1.22 o 
   5  -2   3       72.04       63.70      1.07 o 
   6  -2   3       69.87       74.26      1.44 o 
   7  -2   3       32.19       31.44      1.06 o 
   8  -2   3       36.75       36.16      1.28 o 
   9  -2   3        9.26        9.37      0.90 o 
 -10  -1   3        1.75        2.25      1.58 o 
  -9  -1   3       16.21       16.47      1.59 o 
  -8  -1   3        0.35        0.21      0.48 o 
  -7  -1   3        1.21        0.68      0.45 o 
  -6  -1   3        8.86       10.36      0.54 o 
  -5  -1   3      148.02      141.66      1.90 o 
  -4  -1   3      722.52      752.48      7.41 o 
  -3  -1   3      346.63      329.26      3.73 o 
  -2  -1   3        2.28        1.22      0.16 o 
  -1  -1   3      290.93      302.72      2.65 o 
   0  -1   3       11.96       13.38      0.23 o 
   1  -1   3     1795.05     1694.19     14.52 o 
   2  -1   3     1625.00     1647.91     16.62 o 
   3  -1   3      134.95      132.58      1.48 o 
   4  -1   3       16.79       19.63      0.55 o 
   5  -1   3        0.14       -0.23      0.20 o 
   6  -1   3       46.12       47.95      1.38 o 
   7  -1   3        2.94        2.95      0.50 o 
   8  -1   3       21.20       22.93      1.19 o 
   9  -1   3        0.37        0.65      0.66 o 
 -10   0   3        0.01        2.93      1.46 o 
  -9   0   3        0.00        0.55      0.81 o 
  -8   0   3       19.54       20.61      1.26 o 
  -7   0   3       39.63       42.54      1.40 o 
  -6   0   3       67.33       66.34      1.24 o 
  -5   0   3       29.33       31.35      0.78 o 
  -4   0   3      238.21      247.44      2.81 o 
  -3   0   3     3704.67     3602.33     35.84 o 
  -2   0   3      877.40      864.44      7.71 o 
  -1   0   3      898.97      936.20      7.76 o 
   0   0   3      790.32      792.36      6.19 o 
   1   0   3       42.72       45.81      0.63 o 
   2   0   3      112.71      111.65      1.22 o 
   3   0   3      723.15      716.06      7.49 o 
   4   0   3      108.53      115.97      2.02 o 
   5   0   3       53.67       54.95      1.09 o 
   6   0   3       51.35       55.81      1.43 o 
   7   0   3        1.05        1.82      0.49 o 
   8   0   3       13.53       11.79      0.98 o 
   9   0   3        9.58        8.80      1.41 o 
 -10   1   3        0.29        0.00      1.13 o 
  -9   1   3        1.75        1.69      1.24 o 
  -8   1   3        2.07        1.39      0.60 o 
  -7   1   3       12.36       13.76      0.85 o 
  -6   1   3       35.41       37.42      0.99 o 
  -5   1   3      846.29      862.85      8.53 o 
  -4   1   3       45.90       52.57      0.90 o 
  -3   1   3      186.50      209.03      2.10 o 
  -2   1   3      354.50      346.13      3.13 o 
  -1   1   3      605.42      650.50      5.53 o 
   0   1   3      685.34      650.52      5.82 o 
   1   1   3      243.77      227.89      2.60 o 
   2   1   3       52.79       57.38      0.82 o 
   3   1   3      152.67      145.70      1.92 o 
   4   1   3       12.89       13.16      0.42 o 
   5   1   3       97.87      100.28      1.65 o 
   6   1   3      111.16      118.14      2.40 o 
   7   1   3        0.20       -0.06      0.51 o 
   8   1   3       22.83       22.34      1.34 o 
   9   1   3        6.52        7.59      1.30 o 
 -10   2   3        6.02        7.89      1.80 o 
  -9   2   3        0.33        1.13      1.24 o 
  -8   2   3        0.82        1.53      0.63 o 
  -7   2   3       10.67        8.82      0.76 o 
  -6   2   3       35.87       37.40      1.01 o 
  -5   2   3       65.92       80.72      1.25 o 
  -4   2   3      305.26      275.49      2.74 o 
  -3   2   3      735.45      858.81      7.79 o 
  -2   2   3      835.36      847.99      8.17 o 
  -1   2   3       69.05      116.05      1.30 o 
   0   2   3       10.77        3.89      0.24 o 
   1   2   3      696.12      772.27      8.04 o 
   2   2   3      239.46      194.50      2.12 o 
   3   2   3       33.39       30.82      0.71 o 
   4   2   3       51.49       45.47      1.01 o 
   5   2   3        0.00       -0.39      0.31 o 
   6   2   3        6.49        4.80      0.64 o 
   7   2   3       52.33       53.08      3.79 o 
   8   2   3       13.15       10.73      1.27 o 
   9   2   3        0.11        0.06      0.88 o 
 -10   3   3        0.58        0.23      1.13 o 
  -9   3   3        0.02       -0.34      1.01 o 
  -8   3   3        0.05        0.49      0.52 o 
  -7   3   3        0.11        0.63      0.40 o 
  -6   3   3       23.78       22.86      0.82 o 
  -5   3   3      265.06      252.40      2.83 o 
  -4   3   3       31.07       32.00      0.74 o 
  -3   3   3      265.48      317.15      3.25 o 
  -2   3   3      389.77      379.86      3.75 o 
  -1   3   3     3022.35     3173.90     25.88 o 
   0   3   3        2.07        1.57      0.33 o 
   1   3   3       37.42       55.86      1.06 o 
   2   3   3        6.88        7.74      0.43 o 
   3   3   3        8.91        7.63      0.41 o 
   4   3   3      251.07      246.95      3.00 o 
   5   3   3       15.74       15.79      0.80 o 
   6   3   3        3.55        3.32      0.71 o 
   7   3   3        0.10        0.89      0.78 o 
   8   3   3        4.35        1.92      0.91 o 
 -10   4   3       10.69       14.52      2.14 o 
  -9   4   3        2.53        1.70      1.07 o 
  -8   4   3       16.86       21.31      1.63 o 
  -7   4   3       21.58       20.91      1.38 o 
  -6   4   3        0.82        0.23      0.35 o 
  -5   4   3        4.01        4.98      0.42 o 
  -4   4   3      509.96      487.77      4.84 o 
  -3   4   3       48.64       44.45      0.82 o 
  -2   4   3       32.52       43.70      0.83 o 
  -1   4   3       44.14       37.89      0.78 o 
   0   4   3      484.39      464.01      4.56 o 
   1   4   3      231.88      241.06      2.88 o 
   2   4   3       12.12       11.18      0.53 o 
   3   4   3       16.22       16.32      0.63 o 
   4   4   3       39.73       38.46      0.98 o 
   5   4   3       57.66       51.85      1.30 o 
   6   4   3        3.83        3.49      0.91 o 
   7   4   3        1.44        3.90      1.69 o 
   8   4   3        0.59        1.61      0.97 o 
 -10   5   3        1.68        1.81      1.07 o 
  -9   5   3       10.11       10.28      1.35 o 
  -8   5   3        1.16        0.71      1.69 o 
  -7   5   3       42.72       40.45      1.84 o 
  -6   5   3       88.75       88.28      2.08 o 
  -5   5   3        6.90        9.56      0.65 o 
  -4   5   3        7.37        8.17      0.57 o 
  -3   5   3       38.55       39.74      0.88 o 
  -2   5   3       46.06       49.77      1.04 o 
  -1   5   3      156.96      142.00      1.87 o 
   0   5   3        3.88        3.40      0.38 o 
   1   5   3       78.07       81.36      1.34 o 
   2   5   3      103.47      111.81      1.78 o 
   3   5   3       44.40       43.38      1.14 o 
   4   5   3        0.17       -0.54      0.36 o 
   5   5   3        7.26       10.16      1.58 o 
   6   5   3        0.26        0.08      0.75 o 
   7   5   3        0.47        0.45      1.35 o 
  -9   6   3        0.66       -0.22      0.87 o 
  -8   6   3        0.64        0.86      0.83 o 
  -7   6   3        0.06       -0.28      0.60 o 
  -6   6   3       47.90       43.86      1.49 o 
  -5   6   3        7.87        7.66      0.71 o 
  -4   6   3       50.16       47.32      1.90 o 
  -3   6   3       39.88       41.58      1.20 o 
  -2   6   3        0.02        0.09      0.35 o 
  -1   6   3        7.95        8.20      1.02 o 
   0   6   3      155.15      162.62      2.71 o 
   1   6   3        8.74        7.43      0.73 o 
   2   6   3       57.13       64.24      2.13 o 
   3   6   3        0.16        0.54      0.64 o 
   4   6   3        3.90        4.18      1.17 o 
   5   6   3        9.47        6.20      1.80 o 
   6   6   3        0.30       -0.11      1.13 o 
  -9   7   3        8.69        8.33      1.39 o 
  -8   7   3       12.73       12.27      1.43 o 
  -7   7   3        0.26        1.04      0.83 o 
  -6   7   3        0.04        0.49      0.60 o 
  -5   7   3        2.85        3.34      0.72 o 
  -4   7   3        9.60        8.65      0.91 o 
  -3   7   3      134.18      127.85      3.05 o 
  -2   7   3       69.73       66.29      2.08 o 
  -1   7   3        0.00       -0.34      0.53 o 
   0   7   3        0.40        0.51      0.65 o 
   1   7   3       67.00       67.37      2.22 o 
   2   7   3       29.75       37.57      6.14 o 
   3   7   3      116.06      119.53      3.89 o 
   4   7   3        0.88        2.73      1.13 o 
   5   7   3        0.63       -0.90      1.24 o 
   6   7   3        1.02        0.68      1.46 o 
  -8   8   3       11.72       11.72      1.51 o 
  -7   8   3        6.50        7.82      1.23 o 
  -6   8   3       10.20       11.02      1.19 o 
  -5   8   3       18.74       20.80      1.34 o 
  -4   8   3       13.28       14.22      1.14 o 
  -3   8   3        1.63        1.12      0.67 o 
  -2   8   3       81.91       86.84      2.56 o 
  -1   8   3        7.36        6.94      0.94 o 
   0   8   3        2.55        3.51      1.01 o 
   1   8   3       17.07       21.61      1.47 o 
   2   8   3       46.50       45.35      2.42 o 
   3   8   3       28.74       28.09      2.42 o 
   4   8   3       30.66       32.78      3.38 o 
   5   8   3       12.74        6.76      2.14 o 
  -7   9   3       19.41       21.29      2.59 o 
  -6   9   3        0.31        0.19      0.83 o 
  -5   9   3        7.64        9.88      1.51 o 
  -4   9   3       50.16       50.06      2.05 o 
  -3   9   3       20.01       22.98      1.47 o 
  -2   9   3       14.48       18.36      1.37 o 
  -1   9   3        3.46        2.25      1.27 o 
   0   9   3        0.60       -0.27      0.71 o 
   1   9   3       24.72       27.56      2.82 o 
   2   9   3       10.33        7.89      1.39 o 
   3   9   3        8.40        9.58      1.55 o 
  -6  10   3        0.66        0.00      1.24 o 
  -5  10   3        5.49        5.94      1.80 o 
  -4  10   3        0.74        0.29      0.80 o 
  -3  10   3        0.22        0.51      0.76 o 
  -2  10   3       18.39       19.73      1.50 o 
  -1  10   3        0.10       -0.27      0.78 o 
   0  10   3        0.34        0.57      1.18 o 
   1  10   3        0.11        1.03      1.08 o 
   2  10   3        3.38        5.18      1.35 o 
  -3  11   3        1.86        2.81      1.04 o 
  -2  11   3       10.71       10.34      1.37 o 
  -1  11   3        6.21        7.92      1.32 o 
   0 -13   4        7.31        9.66      2.93 o 
   1 -13   4        1.68        0.95      0.96 o 
   2 -13   4        0.00        1.24      1.04 o 
  -3 -12   4       13.03       15.04      1.67 o 
  -2 -12   4        0.93        0.28      0.96 o 
  -1 -12   4        4.95        5.68      1.22 o 
   0 -12   4       10.17        7.80      1.27 o 
   1 -12   4        0.75        1.24      0.88 o 
   2 -12   4        0.48       -0.95      0.75 o 
   3 -12   4        2.08        2.32      0.89 o 
   4 -12   4        0.72        1.57      0.87 o 
   5 -12   4        1.06        0.62      0.96 o 
  -5 -11   4        0.68        0.78      0.92 o 
  -4 -11   4        1.39        0.93      0.82 o 
  -3 -11   4        0.34       -1.06      0.75 o 
  -2 -11   4        7.62        7.49      1.27 o 
  -1 -11   4        8.97        6.21      1.15 o 
   0 -11   4       37.96       34.00      3.44 o 
   1 -11   4       25.71       20.09      1.57 o 
   2 -11   4        0.32       -0.28      0.60 o 
   3 -11   4        0.65        1.00      0.63 o 
   4 -11   4        1.51        1.60      0.66 o 
   5 -11   4        4.70        4.18      0.83 o 
   6 -11   4        3.45        5.64      1.43 o 
  -6 -10   4        0.14       -0.96      0.81 o 
  -5 -10   4        1.40        0.99      0.95 o 
  -4 -10   4        0.11        0.05      0.67 o 
  -3 -10   4       28.75       27.09      1.54 o 
  -2 -10   4        0.68        0.93      0.61 o 
  -1 -10   4        2.42        1.83      0.75 o 
   0 -10   4       37.70       31.70      1.82 o 
   1 -10   4       84.97       80.67      2.37 o 
   2 -10   4       54.37       43.88      1.70 o 
   3 -10   4        1.07        1.63      0.46 o 
   4 -10   4        4.65        3.83      0.63 o 
   5 -10   4        1.98        1.31      0.63 o 
   6 -10   4       10.81       13.31      1.55 o 
   7 -10   4        1.33        1.86      0.71 o 
  -7  -9   4        0.80       -0.55      1.15 o 
  -6  -9   4        0.38       -0.39      0.75 o 
  -5  -9   4        9.36       10.44      1.17 o 
  -4  -9   4        2.37        1.15      0.80 o 
  -3  -9   4        6.62        5.39      0.84 o 
  -2  -9   4      155.35      171.12      6.08 o 
  -1  -9   4        1.30        1.94      0.63 o 
   0  -9   4        6.33        9.71      0.70 o 
   1  -9   4       25.94       18.59      0.93 o 
   2  -9   4        9.01        6.50      0.61 o 
   3  -9   4      191.61      168.42      2.77 o 
   4  -9   4       64.45       57.46      1.45 o 
   5  -9   4       11.11        9.86      0.77 o 
   6  -9   4        1.08        1.14      0.51 o 
   7  -9   4        6.66        7.73      1.03 o 
   8  -9   4        0.11       -0.06      0.78 o 
  -7  -8   4       11.36       12.84      1.71 o 
  -6  -8   4        3.49        0.88      0.71 o 
  -5  -8   4       26.17       26.17      1.64 o 
  -4  -8   4       45.69       49.71      2.24 o 
  -3  -8   4        0.83        1.02      0.85 o 
  -2  -8   4       34.96       33.89      1.26 o 
  -1  -8   4      117.85      107.61      2.10 o 
   0  -8   4        1.46        1.86      0.38 o 
   1  -8   4       64.99       63.95      1.40 o 
   2  -8   4        7.14        7.26      0.52 o 
   3  -8   4       18.44       15.03      0.69 o 
   4  -8   4        0.01        0.07      0.31 o 
   5  -8   4       41.97       37.13      1.22 o 
   6  -8   4       18.27       18.02      0.88 o 
   7  -8   4        1.14        1.83      0.60 o 
   8  -8   4        2.73        3.31      1.01 o 
  -8  -7   4        8.25       10.79      2.37 o 
  -7  -7   4        4.95        6.19      1.31 o 
  -6  -7   4       13.47       13.99      2.53 o 
  -5  -7   4        0.50        0.34      0.56 o 
  -4  -7   4      252.60      273.10      5.14 o 
  -3  -7   4        6.38        5.65      0.57 o 
  -2  -7   4       27.84       28.63      1.20 o 
  -1  -7   4        0.34       -0.04      0.25 o 
   0  -7   4        3.57        3.10      0.35 o 
   1  -7   4      121.79      115.06      1.61 o 
   2  -7   4        9.83       10.76      0.48 o 
   3  -7   4        0.08        0.00      0.27 o 
   4  -7   4      106.41      103.67      3.06 o 
   5  -7   4       62.38       59.12      1.40 o 
   6  -7   4        0.01        0.37      0.38 o 
   7  -7   4       43.62       45.05      1.54 o 
   8  -7   4        5.74        5.21      0.75 o 
   9  -7   4        0.39        0.43      0.78 o 
  -9  -6   4        3.10        3.29      2.25 o 
  -8  -6   4        4.35        6.48      1.35 o 
  -7  -6   4        1.24        0.90      0.93 o 
  -6  -6   4        5.97        6.66      0.83 o 
  -5  -6   4       12.14       12.70      0.99 o 
  -4  -6   4        0.27        0.64      0.24 o 
  -3  -6   4      121.25      116.22      1.74 o 
  -2  -6   4       42.22       41.84      0.76 o 
  -1  -6   4      182.51      207.36      2.42 o 
   0  -6   4      146.59      158.48      1.78 o 
   1  -6   4       58.83       59.52      0.95 o 
   2  -6   4       67.08       74.97      1.18 o 
   3  -6   4       20.29       23.18      0.74 o 
   4  -6   4        0.42        0.42      0.25 o 
   5  -6   4      192.42      186.46      2.70 o 
   6  -6   4       26.64       23.56      0.88 o 
   7  -6   4        1.15        1.80      0.34 o 
   8  -6   4        0.68        0.87      0.35 o 
   9  -6   4        2.39        2.42      0.65 o 
  -9  -5   4        1.23        1.01      1.12 o 
  -8  -5   4        7.37        3.31      1.15 o 
  -7  -5   4        1.20        1.22      0.61 o 
  -6  -5   4      102.42      110.88      2.86 o 
  -5  -5   4       15.15       17.65      0.99 o 
  -4  -5   4       53.00       51.54      1.01 o 
  -3  -5   4       74.52       86.49      1.56 o 
  -2  -5   4       42.80       35.83      0.85 o 
  -1  -5   4      115.23      107.05      1.31 o 
   0  -5   4      954.36     1029.86      9.88 o 
   1  -5   4       25.53       25.12      0.55 o 
   2  -5   4      214.52      211.33      2.31 o 
   3  -5   4      147.06      135.65      1.60 o 
   4  -5   4        2.97        3.00      0.24 o 
   5  -5   4      122.63      135.79      2.06 o 
   6  -5   4       66.90       62.75      1.53 o 
   7  -5   4        0.10       -0.03      0.33 o 
   8  -5   4        0.77        0.92      0.35 o 
   9  -5   4        2.04        0.96      0.45 o 
 -10  -4   4        0.19        1.80      1.69 o 
  -9  -4   4        0.55        0.93      1.13 o 
  -8  -4   4       23.38       18.75      2.82 o 
  -7  -4   4        2.36        2.13      0.62 o 
  -6  -4   4      288.97      311.86      8.35 o 
  -5  -4   4       22.54       23.43      0.72 o 
  -4  -4   4      155.77      153.70      2.05 o 
  -3  -4   4       70.99       85.97      1.22 o 
  -2  -4   4      315.48      276.61      3.05 o 
  -1  -4   4      443.83      484.89      4.79 o 
   0  -4   4      114.58      130.29      1.39 o 
   1  -4   4      364.90      372.41      3.98 o 
   2  -4   4       95.11       94.13      1.44 o 
   3  -4   4       89.56       82.42      1.27 o 
   4  -4   4       70.41       61.22      0.89 o 
   5  -4   4       85.48       85.87      1.56 o 
   6  -4   4       12.81       13.19      0.57 o 
   7  -4   4       54.35       53.12      2.88 o 
   8  -4   4        3.72        3.81      0.52 o 
   9  -4   4        0.04       -0.50      0.44 o 
 -10  -3   4        1.89        0.23      1.46 o 
  -9  -3   4        0.64        1.27      1.63 o 
  -8  -3   4       11.48       14.10      1.22 o 
  -7  -3   4       28.42       23.82      1.63 o 
  -6  -3   4       24.50       25.36      1.40 o 
  -5  -3   4      354.99      370.20      4.04 o 
  -4  -3   4      408.85      431.73      4.62 o 
  -3  -3   4       96.13       80.80      1.13 o 
  -2  -3   4     1532.52     1564.28     13.67 o 
  -1  -3   4        2.13        1.47      0.17 o 
   0  -3   4      874.77      862.77      7.51 o 
   1  -3   4       22.50       26.62      0.51 o 
   2  -3   4       57.16       66.68      1.42 o 
   3  -3   4       55.13       51.36      0.91 o 
   4  -3   4       69.79       66.12      0.92 o 
   5  -3   4        8.66        8.23      0.31 o 
   6  -3   4       45.43       38.67      0.98 o 
   7  -3   4       73.14       73.54      1.59 o 
   8  -3   4        1.06        1.23      0.52 o 
   9  -3   4       35.08       32.27      1.35 o 
 -10  -2   4        3.97        4.62      1.69 o 
  -9  -2   4        1.97        3.70      1.07 o 
  -8  -2   4       15.24       15.62      1.69 o 
  -7  -2   4        5.04        5.20      0.99 o 
  -6  -2   4        0.03        0.00      0.32 o 
  -5  -2   4        2.61        2.79      0.35 o 
  -4  -2   4       78.25      100.11      1.83 o 
  -3  -2   4      414.52      436.89      3.96 o 
  -2  -2   4      597.06      627.95      5.70 o 
  -1  -2   4      245.44      242.42      2.33 o 
   0  -2   4      944.61      955.99      7.59 o 
   1  -2   4       49.78       47.16      0.89 o 
   2  -2   4        8.71        2.05      0.34 o 
   3  -2   4        2.34        2.20      0.22 o 
   4  -2   4       19.24       14.89      0.37 o 
   5  -2   4       49.96       47.02      0.93 o 
   6  -2   4        2.63        4.61      0.46 o 
   7  -2   4        0.27        0.18      0.36 o 
   8  -2   4       15.67       16.57      0.89 o 
   9  -2   4       22.11       21.51      1.19 o 
 -10  -1   4        0.24        0.68      1.35 o 
  -9  -1   4        1.75        3.38      1.04 o 
  -8  -1   4        0.82       -0.15      0.67 o 
  -7  -1   4      105.21      105.70      2.71 o 
  -6  -1   4        2.05        3.90      0.47 o 
  -5  -1   4       36.90       35.38      0.85 o 
  -4  -1   4       10.95        8.89      0.42 o 
  -3  -1   4      896.42      953.53      8.61 o 
  -2  -1   4      188.29      188.82      2.00 o 
  -1  -1   4      742.01      758.58      7.15 o 
   0  -1   4       44.15       47.05      0.64 o 
   1  -1   4      123.72      140.92      1.46 o 
   2  -1   4       71.73       70.87      0.81 o 
   3  -1   4        0.07        1.08      0.15 o 
   4  -1   4      117.70      117.50      1.52 o 
   5  -1   4        2.57        3.72      0.38 o 
   6  -1   4        0.01        0.10      0.36 o 
   7  -1   4        8.37        7.24      0.63 o 
   8  -1   4        7.56        9.33      0.84 o 
   9  -1   4        0.56        0.87      0.64 o 
 -10   0   4        5.72        3.83      1.58 o 
  -9   0   4       13.27       10.90      1.80 o 
  -8   0   4        5.72        5.75      1.04 o 
  -7   0   4        5.94        8.09      0.87 o 
  -6   0   4        5.36        4.70      0.42 o 
  -5   0   4       68.14       70.46      1.23 o 
  -4   0   4       16.82       20.51      0.59 o 
  -3   0   4      199.06      191.99      1.98 o 
  -2   0   4      107.46      119.24      1.30 o 
  -1   0   4      158.02      139.51      1.50 o 
   0   0   4       69.63       88.39      1.09 o 
   1   0   4       64.19       55.95      0.77 o 
   2   0   4      156.67      155.05      1.64 o 
   3   0   4      150.64      143.15      1.70 o 
   4   0   4        7.57        7.21      0.36 o 
   5   0   4       10.93        7.47      0.50 o 
   6   0   4        0.01       -0.05      0.36 o 
   7   0   4        6.49        7.48      0.68 o 
   8   0   4        0.07        0.17      0.56 o 
   9   0   4        3.69        5.34      0.97 o 
 -10   1   4        0.72        0.23      1.24 o 
  -9   1   4       10.11       11.00      1.39 o 
  -8   1   4       27.04       28.33      1.79 o 
  -7   1   4       36.33       35.35      3.18 o 
  -6   1   4        1.16        1.85      0.36 o 
  -5   1   4      201.93      225.64      2.78 o 
  -4   1   4       19.68       19.89      0.57 o 
  -3   1   4     2103.91     2105.91     18.44 o 
  -2   1   4       49.97       61.53      0.86 o 
  -1   1   4       64.25       74.62      0.98 o 
   0   1   4      191.62      191.13      2.12 o 
   1   1   4        1.30        0.16      0.17 o 
   2   1   4      113.91      119.07      1.41 o 
   3   1   4       12.13       12.27      0.52 o 
   4   1   4       49.83       43.04      0.86 o 
   5   1   4        7.61        6.05      0.46 o 
   6   1   4        4.95        4.25      0.61 o 
   7   1   4        1.49        1.25      0.58 o 
   8   1   4        6.12        7.38      0.91 o 
 -10   2   4        0.87        0.45      1.24 o 
  -9   2   4        1.29        0.11      0.80 o 
  -8   2   4       17.47       18.01      1.47 o 
  -7   2   4       50.63       47.54      1.73 o 
  -6   2   4       48.06       47.07      1.26 o 
  -5   2   4       19.21       17.54      0.60 o 
  -4   2   4       29.10       38.19      0.80 o 
  -3   2   4       31.73       43.39      0.83 o 
  -2   2   4       73.94       79.19      1.06 o 
  -1   2   4     1027.95     1029.08      9.21 o 
   0   2   4      221.71      293.73      3.16 o 
   1   2   4      149.53      182.89      2.35 o 
   2   2   4      172.55      152.42      1.93 o 
   3   2   4       24.32       21.97      0.60 o 
   4   2   4       47.34       49.65      1.12 o 
   5   2   4        1.97        0.89      0.35 o 
   6   2   4        0.46        1.55      0.49 o 
   7   2   4        0.19       -0.54      0.45 o 
   8   2   4        0.27        0.77      0.78 o 
 -10   3   4       27.22       27.98      2.11 o 
  -9   3   4       11.71        9.85      2.59 o 
  -8   3   4        0.40        0.52      0.60 o 
  -7   3   4        1.42        1.18      0.50 o 
  -6   3   4       70.32       65.24      2.19 o 
  -5   3   4      138.96      131.37      1.81 o 
  -4   3   4        1.46        0.76      0.25 o 
  -3   3   4       17.62       18.43      0.61 o 
  -2   3   4       25.06       29.64      0.69 o 
  -1   3   4      643.80      760.26      7.04 o 
   0   3   4        7.68        9.44      0.50 o 
   1   3   4     1292.81     1284.45     13.26 o 
   2   3   4       21.76       30.62      0.79 o 
   3   3   4      104.90      103.88      1.61 o 
   4   3   4       48.11       49.46      1.20 o 
   5   3   4       34.99       36.03      1.15 o 
   6   3   4        2.68        3.79      0.63 o 
   7   3   4        0.03        0.05      1.13 o 
   8   3   4        1.01        1.38      0.87 o 
 -10   4   4        4.67        4.32      1.19 o 
  -9   4   4       12.01       10.65      2.03 o 
  -8   4   4       83.44       82.32      2.92 o 
  -7   4   4        1.14        0.38      0.59 o 
  -6   4   4        1.91        0.90      0.46 o 
  -5   4   4        0.39        0.54      0.37 o 
  -4   4   4       33.07       29.22      0.87 o 
  -3   4   4       35.86       29.81      1.02 o 
  -2   4   4      129.11      127.39      2.29 o 
  -1   4   4        3.70        1.76      0.30 o 
   0   4   4        4.25        6.88      0.44 o 
   1   4   4      108.43      126.73      2.00 o 
   2   4   4       10.66       12.25      0.77 o 
   3   4   4      273.52      278.94      5.01 o 
   4   4   4       10.97       13.75      0.79 o 
   5   4   4       43.73       43.14      1.51 o 
   6   4   4        1.02        1.33      0.96 o 
   7   4   4        0.22       -0.08      0.83 o 
 -10   5   4        0.07        0.39      1.04 o 
  -9   5   4        2.43        0.48      0.91 o 
  -8   5   4        2.29        3.10      0.80 o 
  -7   5   4       44.97       36.40      1.65 o 
  -6   5   4        9.35       10.22      1.15 o 
  -5   5   4        7.73       11.12      0.82 o 
  -4   5   4        2.96        2.14      0.65 o 
  -3   5   4        3.58        4.65      0.51 o 
  -2   5   4        1.25        0.84      0.29 o 
  -1   5   4      148.33      139.41      2.82 o 
   0   5   4       94.56       92.98      1.71 o 
   1   5   4       10.28        9.19      0.66 o 
   2   5   4       64.37       62.23      1.40 o 
   3   5   4       66.83       80.42      2.05 o 
   4   5   4       18.48       20.68      2.82 o 
   5   5   4       41.08       40.05      3.10 o 
   6   5   4        0.42        0.91      0.91 o 
  -9   6   4        1.23        0.62      0.96 o 
  -8   6   4        5.95        7.27      1.23 o 
  -7   6   4        0.24       -0.34      0.65 o 
  -6   6   4        3.85        2.55      0.69 o 
  -5   6   4       34.42       32.08      1.47 o 
  -4   6   4      124.37      126.74      4.86 o 
  -3   6   4        5.37        4.90      1.29 o 
  -2   6   4        0.15       -0.64      0.43 o 
  -1   6   4        3.17        2.44      0.65 o 
   0   6   4        0.00        0.50      0.54 o 
   1   6   4       64.32       58.84      2.41 o 
   2   6   4       65.62       67.66      1.91 o 
   3   6   4       11.43       11.09      1.26 o 
   4   6   4        1.95        0.68      1.24 o 
   5   6   4        0.28       -0.23      1.13 o 
   6   6   4        0.09        2.03      1.46 o 
  -9   7   4        6.74        7.69      2.14 o 
  -8   7   4        1.58        2.38      1.97 o 
  -7   7   4       17.68       16.93      1.34 o 
  -6   7   4       24.12       28.75      1.53 o 
  -5   7   4       13.58       13.92      1.45 o 
  -4   7   4       44.48       44.72      1.82 o 
  -3   7   4       52.02       51.01      1.89 o 
  -2   7   4        1.12        0.24      0.53 o 
  -1   7   4        7.68        8.03      0.93 o 
   0   7   4        2.24        2.13      0.77 o 
   1   7   4        0.27        1.44      0.72 o 
   2   7   4        3.17        2.71      0.95 o 
   3   7   4        0.03        0.34      1.24 o 
   4   7   4        9.65       14.87      2.37 o 
   5   7   4        3.51        3.38      1.69 o 
  -8   8   4        4.39        4.90      1.27 o 
  -7   8   4        5.82        6.47      1.27 o 
  -6   8   4       49.39       57.31      3.03 o 
  -5   8   4        7.39        7.10      1.04 o 
  -4   8   4        4.65        6.15      0.97 o 
  -3   8   4       16.88       21.19      1.40 o 
  -2   8   4        1.94        1.20      0.72 o 
  -1   8   4       12.60       12.84      1.21 o 
   0   8   4       25.92       27.49      1.57 o 
   1   8   4        4.07        3.76      0.91 o 
   2   8   4        0.22        0.17      0.88 o 
   3   8   4        3.05       -1.58      1.35 o 
   4   8   4        4.03        2.03      1.69 o 
  -7   9   4       14.08       17.95      1.91 o 
  -6   9   4        2.90        6.35      1.35 o 
  -5   9   4       38.43       43.60      2.60 o 
  -4   9   4        1.21        2.12      0.90 o 
  -3   9   4        0.49        1.11      0.79 o 
  -2   9   4        0.09        0.01      0.73 o 
  -1   9   4        1.37       -0.39      0.71 o 
   0   9   4        3.66        4.92      1.02 o 
   1   9   4        3.60        3.30      1.23 o 
   2   9   4        0.92        0.77      0.99 o 
  -5  10   4       13.31       18.14      2.92 o 
  -4  10   4        7.88        9.07      1.79 o 
  -3  10   4       15.58       20.74      1.62 o 
  -2  10   4       16.98       22.88      1.92 o 
  -1  10   4        1.64        0.25      0.88 o 
   0  10   4        0.41       -0.29      0.86 o 
  -1 -13   5        0.12        0.49      0.99 o 
   0 -13   5       16.15       22.24      1.94 o 
   1 -13   5        1.06        0.54      0.87 o 
   2 -13   5       10.95       13.45      1.59 o 
  -3 -12   5        0.96        1.70      1.03 o 
  -2 -12   5        5.15        7.62      1.30 o 
  -1 -12   5       10.10       10.33      1.80 o 
   0 -12   5        8.24       11.12      1.43 o 
   1 -12   5        0.69        1.80      0.88 o 
   2 -12   5        1.61        0.37      0.78 o 
   3 -12   5        0.39        0.46      0.71 o 
   4 -12   5        6.88        6.55      0.99 o 
   5 -12   5        0.01        1.03      0.71 o 
  -5 -11   5        2.24        2.47      1.15 o 
  -4 -11   5        2.90        1.27      1.01 o 
  -3 -11   5        0.04       -0.57      0.75 o 
  -2 -11   5        0.22       -0.74      0.67 o 
  -1 -11   5        4.57        2.27      1.91 o 
   0 -11   5        0.06       -0.89      0.59 o 
   1 -11   5       10.47        9.08      0.98 o 
   2 -11   5       54.77       58.36      2.28 o 
   3 -11   5       20.79       17.05      1.19 o 
   4 -11   5       11.34        8.67      1.46 o 
   5 -11   5        2.97        2.36      0.88 o 
   6 -11   5        1.39        0.48      0.96 o 
  -6 -10   5        0.08       -0.86      0.79 o 
  -5 -10   5        0.00       -0.89      0.69 o 
  -4 -10   5        0.45        0.22      0.72 o 
  -3 -10   5        0.60        1.33      0.66 o 
  -2 -10   5        0.58        0.21      1.13 o 
  -1 -10   5       35.57       37.84      1.67 o 
   0 -10   5       55.93       48.41      1.85 o 
   1 -10   5       27.99       23.05      1.44 o 
   2 -10   5        8.80        8.22      0.75 o 
   3 -10   5       13.74       16.90      0.99 o 
   4 -10   5       25.39       18.75      0.99 o 
   5 -10   5        7.66        6.67      0.71 o 
   6 -10   5       10.63       10.92      1.01 o 
   7 -10   5        1.52        0.10      0.84 o 
  -7  -9   5       27.84       30.01      2.35 o 
  -6  -9   5        0.37       -1.04      0.69 o 
  -5  -9   5       53.20       50.53      2.14 o 
  -4  -9   5       38.12       45.52      2.34 o 
  -3  -9   5        0.52       -0.22      0.53 o 
  -2  -9   5        0.78        0.53      0.52 o 
  -1  -9   5        8.13        7.05      0.99 o 
   0  -9   5      120.06      118.83      2.47 o 
   1  -9   5       10.59        8.55      0.70 o 
   2  -9   5       41.65       27.34      1.32 o 
   3  -9   5        7.89        9.58      0.64 o 
   4  -9   5       25.36       22.32      0.97 o 
   5  -9   5       53.96       53.23      2.02 o 
   6  -9   5       35.09       34.41      2.70 o 
   7  -9   5        4.04        3.76      1.10 o 
  -8  -8   5       27.24       31.02      2.42 o 
  -7  -8   5       17.16       17.81      1.42 o 
  -6  -8   5      100.84      101.39      2.99 o 
  -5  -8   5      103.54      112.86      3.07 o 
  -4  -8   5      121.90      134.06      3.27 o 
  -3  -8   5        4.80        2.56      0.62 o 
  -2  -8   5       44.19       47.31      1.34 o 
  -1  -8   5        1.50        0.49      0.43 o 
   0  -8   5        3.48        2.59      0.51 o 
   1  -8   5        5.00        4.72      0.52 o 
   2  -8   5       41.09       42.83      1.21 o 
   3  -8   5       31.38       32.56      0.95 o 
   4  -8   5       66.52       63.60      1.89 o 
   5  -8   5        4.47        5.96      0.56 o 
   6  -8   5        0.65        0.44      0.40 o 
   7  -8   5       31.42       33.22      1.29 o 
   8  -8   5       16.14       17.29      1.06 o 
  -8  -7   5        1.44       -0.23      1.35 o 
  -7  -7   5        4.99        4.49      0.92 o 
  -6  -7   5       21.15       18.32      1.29 o 
  -5  -7   5        6.98        8.72      1.58 o 
  -4  -7   5      118.04      122.83      3.01 o 
  -3  -7   5        4.29        4.19      0.49 o 
  -2  -7   5      165.90      162.26      2.13 o 
  -1  -7   5        9.82        7.12      0.43 o 
   0  -7   5       38.61       39.91      0.74 o 
   1  -7   5       77.68       80.18      1.34 o 
   2  -7   5        7.07        6.18      0.43 o 
   3  -7   5      154.28      152.13      2.72 o 
   4  -7   5       60.03       55.11      1.16 o 
   5  -7   5       28.72       28.92      0.88 o 
   6  -7   5       10.48       10.28      0.61 o 
   7  -7   5        0.39        0.38      0.46 o 
   8  -7   5        1.68        2.43      0.62 o 
  -9  -6   5        0.03       -0.68      1.04 o 
  -8  -6   5       10.08        8.88      1.47 o 
  -7  -6   5       11.62       13.96      1.16 o 
  -6  -6   5        2.32        1.98      0.64 o 
  -5  -6   5       21.54       23.37      1.25 o 
  -4  -6   5        3.76        3.22      0.65 o 
  -3  -6   5       12.68       12.38      0.63 o 
  -2  -6   5      186.15      181.83      2.12 o 
  -1  -6   5       63.78       59.98      1.11 o 
   0  -6   5       70.87       55.76      0.93 o 
   1  -6   5      207.66      207.58      2.53 o 
   2  -6   5      134.01      139.10      1.79 o 
   3  -6   5      159.89      158.63      1.88 o 
   4  -6   5      195.91      199.54      2.41 o 
   5  -6   5        6.02        7.38      0.44 o 
   6  -6   5        1.37        1.11      0.36 o 
   7  -6   5        2.06        2.08      0.46 o 
   8  -6   5        1.03        2.20      0.62 o 
  -9  -5   5        0.35        0.73      0.99 o 
  -8  -5   5        1.04        0.18      0.87 o 
  -7  -5   5        6.60        7.39      1.19 o 
  -6  -5   5       11.36       11.29      0.98 o 
  -5  -5   5        1.86        2.01      0.51 o 
  -4  -5   5      515.70      532.79      5.62 o 
  -3  -5   5        8.79        8.18      0.44 o 
  -2  -5   5       31.27       38.32      0.80 o 
  -1  -5   5      102.93      120.64      1.67 o 
   0  -5   5        0.11        0.74      0.17 o 
   1  -5   5       55.22       47.31      0.78 o 
   2  -5   5      666.43      632.12      8.65 o 
   3  -5   5        0.17        0.40      0.43 o 
   4  -5   5       49.65       52.02      1.25 o 
   5  -5   5       54.01       60.31      1.31 o 
   6  -5   5       13.04       14.16      0.94 o 
   7  -5   5       14.03       14.02      0.99 o 
   8  -5   5        1.93        1.05      0.56 o 
   9  -5   5        0.01       -0.67      0.62 o 
 -10  -4   5        1.10        1.42      1.11 o 
  -9  -4   5        0.21        0.64      0.89 o 
  -8  -4   5        1.10        0.99      1.69 o 
  -7  -4   5      108.78      109.83      4.96 o 
  -6  -4   5       10.16       11.78      1.19 o 
  -5  -4   5        0.98        1.55      0.35 o 
  -4  -4   5      254.12      287.35      3.11 o 
  -3  -4   5      118.12      135.06      1.80 o 
  -2  -4   5      498.26      444.39      4.68 o 
  -1  -4   5      288.00      317.57      3.28 o 
   0  -4   5      258.09      290.23      2.92 o 
   1  -4   5       37.60       36.57      0.77 o 
   2  -4   5       54.19       51.02      1.75 o 
   3  -4   5       36.93       36.76      1.21 o 
   4  -4   5      103.21      100.06      2.84 o 
   5  -4   5       39.56       38.21      0.94 o 
   6  -4   5        3.45        3.24      0.45 o 
   7  -4   5        6.13        6.72      0.64 o 
   8  -4   5       11.91       13.53      1.41 o 
   9  -4   5        3.38        3.73      0.87 o 
 -10  -3   5        0.09       -0.33      1.07 o 
  -9  -3   5        3.48        1.87      1.24 o 
  -8  -3   5        0.02       -1.01      0.96 o 
  -7  -3   5        0.69        0.55      1.41 o 
  -6  -3   5      176.58      197.39      4.01 o 
  -5  -3   5       60.90       54.72      1.23 o 
  -4  -3   5       44.04       54.61      1.03 o 
  -3  -3   5        3.44        2.38      0.28 o 
  -2  -3   5     1131.65     1279.53     12.02 o 
  -1  -3   5        0.63       -0.02      0.15 o 
   0  -3   5     2023.43     1992.37     17.01 o 
   1  -3   5      165.27      165.65      2.28 o 
   2  -3   5      101.13      111.32      2.55 o 
   3  -3   5       19.06       19.71      1.06 o 
   4  -3   5       10.28       10.64      0.32 o 
   5  -3   5       20.58       18.67      0.67 o 
   6  -3   5       59.07       57.72      2.56 o 
   7  -3   5        0.06        0.11      0.31 o 
   8  -3   5        0.67        0.32      0.35 o 
   9  -3   5        0.17        0.52      0.36 o 
 -10  -2   5        0.21        0.21      0.95 o 
  -9  -2   5       24.83       25.39      1.95 o 
  -8  -2   5       12.31       12.27      1.39 o 
  -7  -2   5        0.02       -0.11      0.64 o 
  -6  -2   5       67.34       69.41      2.52 o 
  -5  -2   5        0.00        0.09      0.29 o 
  -4  -2   5      164.88      172.30      2.19 o 
  -3  -2   5     1287.19     1295.44     12.31 o 
  -2  -2   5      499.66      623.04      6.08 o 
  -1  -2   5      663.69      697.58      6.23 o 
   0  -2   5     1346.38     1480.84     12.72 o 
   1  -2   5       10.13       11.73      0.40 o 
   2  -2   5     1150.80     1149.52     15.33 o 
   3  -2   5      460.39      470.42      5.45 o 
   4  -2   5        4.78        3.89      0.30 o 
   5  -2   5       15.96       15.14      0.51 o 
   6  -2   5       20.87       19.42      0.60 o 
   7  -2   5        2.57        2.84      0.57 o 
   8  -2   5        0.37        0.71      0.34 o 
   9  -2   5        0.06       -0.16      0.40 o 
 -10  -1   5        3.55        2.62      1.14 o 
  -9  -1   5        3.62        3.16      1.41 o 
  -8  -1   5       20.07       25.61      1.79 o 
  -7  -1   5       56.27       61.28      5.24 o 
  -6  -1   5      106.07      110.60      2.32 o 
  -5  -1   5      292.23      288.43      3.40 o 
  -4  -1   5      154.64      144.74      1.93 o 
  -3  -1   5      140.80      141.49      1.69 o 
  -2  -1   5      728.89      774.11      7.46 o 
  -1  -1   5      190.58      181.46      2.00 o 
   0  -1   5      158.04      126.02      1.55 o 
   1  -1   5      294.91      315.28      3.11 o 
   2  -1   5      163.64      178.22      2.09 o 
   3  -1   5       14.55       14.96      0.38 o 
   4  -1   5      196.89      193.03      2.36 o 
   5  -1   5       61.32       58.99      1.37 o 
   6  -1   5       10.64       11.98      0.56 o 
   7  -1   5       12.77       10.79      0.84 o 
   8  -1   5        0.01        0.46      0.42 o 
 -10   0   5       28.77       31.32      3.15 o 
  -9   0   5        4.19        2.67      1.07 o 
  -8   0   5       10.03       11.22      2.70 o 
  -7   0   5       43.55       36.54      1.87 o 
  -6   0   5       10.30       11.12      0.89 o 
  -5   0   5     1312.15     1276.66     12.39 o 
  -4   0   5      248.02      267.76      2.88 o 
  -3   0   5      155.00      156.72      1.84 o 
  -2   0   5       12.48        9.66      0.39 o 
  -1   0   5        0.89        0.40      0.17 o 
   0   0   5       99.81      122.23      1.46 o 
   1   0   5      674.41      651.03      6.77 o 
   2   0   5        0.35        0.89      0.18 o 
   3   0   5       53.33       49.88      0.83 o 
   4   0   5       71.11       76.47      1.36 o 
   5   0   5        0.47        0.89      0.29 o 
   6   0   5       19.20       21.34      0.80 o 
   7   0   5       10.74       11.63      0.68 o 
   8   0   5        0.15        0.61      0.46 o 
 -10   1   5        4.75        1.46      1.58 o 
  -9   1   5        8.41        7.26      1.31 o 
  -8   1   5       24.56       25.00      2.65 o 
  -7   1   5       31.27       34.74      2.76 o 
  -6   1   5      113.13      107.63      2.28 o 
  -5   1   5       44.51       47.81      1.12 o 
  -4   1   5      392.17      386.92      4.24 o 
  -3   1   5      333.95      307.82      3.20 o 
  -2   1   5      284.15      269.79      2.80 o 
  -1   1   5      402.82      456.37      4.63 o 
   0   1   5        0.74       -0.01      0.17 o 
   1   1   5        5.28        8.36      0.39 o 
   2   1   5        6.24       14.46      0.50 o 
   3   1   5       75.95       66.19      1.57 o 
   4   1   5      121.37      119.15      1.85 o 
   5   1   5       11.83       12.77      0.68 o 
   6   1   5        0.13       -0.40      0.36 o 
   7   1   5        0.06        0.31      0.44 o 
   8   1   5        0.11        0.29      0.60 o 
 -10   2   5       19.54       17.46      1.79 o 
  -9   2   5        2.88        2.97      0.86 o 
  -8   2   5        2.61        3.24      0.82 o 
  -7   2   5       39.56       38.13      1.60 o 
  -6   2   5       36.63       37.56      1.68 o 
  -5   2   5       40.06       37.09      0.95 o 
  -4   2   5      103.46      104.74      1.62 o 
  -3   2   5      151.47      150.77      1.88 o 
  -2   2   5        0.74        1.88      0.26 o 
  -1   2   5      680.64      638.06      6.38 o 
   0   2   5      119.38      124.63      1.67 o 
   1   2   5      180.08      171.21      2.30 o 
   2   2   5       55.49       62.51      1.11 o 
   3   2   5       21.56       18.70      0.71 o 
   4   2   5       31.70       32.99      0.93 o 
   5   2   5       98.99      100.71      1.83 o 
   6   2   5        0.00       -0.49      0.41 o 
   7   2   5        0.18        0.35      0.50 o 
 -10   3   5        5.91        6.02      2.14 o 
  -9   3   5        2.41        1.70      0.84 o 
  -8   3   5       67.31       70.55      2.38 o 
  -7   3   5       59.07       59.36      2.06 o 
  -6   3   5       13.38       12.95      0.89 o 
  -5   3   5        8.50        6.33      0.65 o 
  -4   3   5      119.89      111.30      1.63 o 
  -3   3   5      166.21      188.33      2.43 o 
  -2   3   5       97.46       81.91      1.27 o 
  -1   3   5       38.24       47.75      1.00 o 
   0   3   5       35.68       48.87      1.03 o 
   1   3   5        9.30        5.57      0.44 o 
   2   3   5       83.21       79.55      1.38 o 
   3   3   5      198.53      201.24      2.86 o 
   4   3   5       11.79       11.31      0.64 o 
   5   3   5        6.22        3.98      0.56 o 
   6   3   5       11.65       10.47      0.90 o 
   7   3   5        0.00        1.23      0.96 o 
 -10   4   5        2.85        2.34      1.16 o 
  -9   4   5        1.49       -0.09      0.72 o 
  -8   4   5       42.54       35.70      1.75 o 
  -7   4   5        1.06        1.24      0.66 o 
  -6   4   5      289.20      279.78      5.33 o 
  -5   4   5       45.31       43.22      3.09 o 
  -4   4   5        0.01        0.87      0.43 o 
  -3   4   5      123.89      111.86      2.08 o 
  -2   4   5      214.54      215.78      2.58 o 
  -1   4   5       15.31       15.78      0.74 o 
   0   4   5        3.68        4.04      0.63 o 
   1   4   5        8.61        7.93      0.56 o 
   2   4   5        2.68        1.77      0.38 o 
   3   4   5        5.59        4.69      0.55 o 
   4   4   5        1.23        1.35      0.51 o 
   5   4   5       48.76       50.51      2.27 o 
   6   4   5        5.14        6.33      1.15 o 
  -9   5   5        3.24        3.17      1.11 o 
  -8   5   5        0.07       -0.93      0.67 o 
  -7   5   5        3.39        3.31      0.92 o 
  -6   5   5        0.83       -0.72      0.51 o 
  -5   5   5       23.92       22.42      1.29 o 
  -4   5   5      110.39       91.85      2.51 o 
  -3   5   5       36.61       36.58      1.81 o 
  -2   5   5        1.70        3.00      0.63 o 
  -1   5   5       55.27       56.32      1.84 o 
   0   5   5       39.79       34.13      1.29 o 
   1   5   5        0.04       -0.54      0.36 o 
   2   5   5        0.59        0.32      0.41 o 
   3   5   5        8.07        9.20      0.91 o 
   4   5   5        0.98        1.07      0.78 o 
   5   5   5       14.18       15.24      1.51 o 
   6   5   5        2.74        4.61      1.15 o 
  -9   6   5        2.82        4.57      1.30 o 
  -8   6   5       23.62       22.61      1.58 o 
  -7   6   5        1.68        1.45      0.79 o 
  -6   6   5        0.81        1.91      0.72 o 
  -5   6   5        0.00        0.77      0.69 o 
  -4   6   5        0.89        0.04      0.55 o 
  -3   6   5        5.08        4.09      0.74 o 
  -2   6   5       65.36       63.32      2.47 o 
  -1   6   5        0.03       -0.39      0.47 o 
   0   6   5        8.31        7.46      0.92 o 
   1   6   5        7.41        9.89      0.88 o 
   2   6   5        0.06       -0.24      0.51 o 
   3   6   5        1.35        2.37      1.35 o 
   4   6   5        2.35        1.91      1.35 o 
   5   6   5        0.00       -1.52      1.01 o 
  -8   7   5        0.44        1.68      1.07 o 
  -7   7   5        8.80        7.95      1.21 o 
  -6   7   5        0.56        1.43      0.76 o 
  -5   7   5        8.05        6.78      0.98 o 
  -4   7   5       58.20       61.46      2.18 o 
  -3   7   5        0.15       -0.20      0.57 o 
  -2   7   5       23.44       22.21      1.41 o 
  -1   7   5        0.49        1.05      0.69 o 
   0   7   5        2.08        2.08      0.75 o 
   1   7   5        7.68        9.02      1.09 o 
   2   7   5        1.48        0.34      1.24 o 
   3   7   5        0.10        1.46      1.35 o 
   4   7   5        0.64       -0.45      1.35 o 
  -7   8   5        1.92        3.09      1.00 o 
  -6   8   5       14.18       18.96      1.80 o 
  -5   8   5        0.35        0.92      0.76 o 
  -4   8   5       23.83       28.89      1.68 o 
  -3   8   5       23.15       20.07      1.47 o 
  -2   8   5       10.04       12.42      1.22 o 
  -1   8   5       13.89       15.98      1.36 o 
   0   8   5        0.12        0.69      0.75 o 
   1   8   5        0.21        0.55      0.78 o 
   2   8   5        0.02        1.80      1.46 o 
   3   8   5        2.36        4.51      1.91 o 
  -6   9   5        0.94       -0.12      0.83 o 
  -5   9   5       18.44       19.75      1.82 o 
  -4   9   5        1.34        0.99      1.03 o 
  -3   9   5        9.44       14.05      1.67 o 
  -2   9   5        0.21        0.27      0.92 o 
  -1   9   5        7.95        9.19      1.27 o 
   0   9   5        1.04        0.61      0.93 o 
   1   9   5        2.22        5.97      2.14 o 
  -1 -13   6        0.26       -0.66      0.81 o 
   0 -13   6        0.01       -0.84      1.13 o 
   1 -13   6        5.46        3.76      1.35 o 
   2 -13   6        9.36       10.79      1.46 o 
  -3 -12   6        0.33        0.22      0.91 o 
  -2 -12   6        3.47        2.53      1.04 o 
  -1 -12   6        0.34        0.39      0.83 o 
   0 -12   6        0.35        0.51      0.80 o 
   1 -12   6        4.48        5.39      1.11 o 
   2 -12   6        2.51        1.36      0.69 o 
   3 -12   6        0.31       -0.66      0.61 o 
   4 -12   6        1.88        2.62      0.91 o 
  -5 -11   6        0.00       -1.25      0.83 o 
  -4 -11   6        2.32        1.55      0.99 o 
  -3 -11   6        0.25        0.48      0.83 o 
  -2 -11   6        1.47        1.63      0.88 o 
  -1 -11   6        4.32        3.55      0.99 o 
   0 -11   6        7.84        7.46      0.96 o 
   1 -11   6        0.06       -0.51      0.58 o 
   2 -11   6        0.04        0.89      0.66 o 
   3 -11   6        2.35        2.08      0.70 o 
   4 -11   6       13.32       14.77      1.11 o 
   5 -11   6        0.01       -0.59      0.55 o 
  -6 -10   6        9.70       10.14      1.32 o 
  -5 -10   6        1.93        2.76      1.12 o 
  -4 -10   6        3.80        7.43      1.27 o 
  -3 -10   6        4.08        3.80      1.52 o 
  -2 -10   6        0.73        0.28      0.70 o 
  -1 -10   6        1.11        2.26      1.30 o 
   0 -10   6       30.19       27.72      1.43 o 
   1 -10   6       55.35       51.06      2.22 o 
   2 -10   6        0.50        1.05      0.52 o 
   3 -10   6        1.62        0.89      0.48 o 
   4 -10   6        3.06        2.67      0.55 o 
   5 -10   6       10.72       13.48      0.82 o 
   6 -10   6       12.96       12.33      0.81 o 
  -7  -9   6       50.39       51.24      2.62 o 
  -6  -9   6       13.65       13.68      1.30 o 
  -5  -9   6       62.91       65.27      2.40 o 
  -4  -9   6        1.32        0.44      1.28 o 
  -3  -9   6       33.11       29.74      3.55 o 
  -2  -9   6        7.33        7.83      1.10 o 
  -1  -9   6        9.02        6.27      0.80 o 
   0  -9   6        1.62        2.41      0.52 o 
   1  -9   6        0.05        0.61      0.38 o 
   2  -9   6       11.85       12.06      0.74 o 
   3  -9   6        1.74        0.75      0.47 o 
   4  -9   6        0.97        0.04      0.39 o 
   5  -9   6       13.26       14.45      0.75 o 
   6  -9   6        3.39        2.68      0.50 o 
   7  -9   6        5.76        5.95      1.18 o 
  -8  -8   6        5.64        6.65      2.14 o 
  -7  -8   6       11.51       13.01      1.33 o 
  -6  -8   6      149.08      157.49      3.87 o 
  -5  -8   6      205.01      206.85      4.51 o 
  -4  -8   6      173.11      168.15      3.84 o 
  -3  -8   6      573.30      602.62      7.60 o 
  -2  -8   6      185.45      187.42      3.03 o 
  -1  -8   6        0.01        0.45      0.35 o 
   0  -8   6        1.48        0.23      0.34 o 
   1  -8   6        4.47        3.64      0.44 o 
   2  -8   6       12.79       13.86      0.64 o 
   3  -8   6       16.74       15.91      0.71 o 
   4  -8   6        0.03       -0.25      0.29 o 
   5  -8   6       13.21       11.98      0.61 o 
   6  -8   6       17.24       19.51      0.83 o 
   7  -8   6        0.16       -0.17      0.64 o 
  -8  -7   6        0.19        0.23      0.96 o 
  -7  -7   6        0.04       -0.94      0.68 o 
  -6  -7   6        0.52        1.11      0.75 o 
  -5  -7   6        9.77        8.77      1.06 o 
  -4  -7   6      380.71      397.52      6.05 o 
  -3  -7   6      133.21      128.31      1.89 o 
  -2  -7   6      464.62      426.87      4.65 o 
  -1  -7   6      248.86      249.34      3.17 o 
   0  -7   6        9.74        7.22      0.40 o 
   1  -7   6      100.83       95.11      1.69 o 
   2  -7   6        1.32        1.28      0.50 o 
   3  -7   6        5.46        4.55      0.48 o 
   4  -7   6       39.64       39.92      0.92 o 
   5  -7   6        4.61        4.52      0.55 o 
   6  -7   6        5.38        4.55      0.79 o 
   7  -7   6        3.36        5.43      1.13 o 
   8  -7   6        1.01        1.52      0.75 o 
  -9  -6   6        0.20        1.25      1.46 o 
  -8  -6   6        0.19       -0.61      0.83 o 
  -7  -6   6        0.32       -0.87      0.60 o 
  -6  -6   6        2.41        1.40      0.73 o 
  -5  -6   6      123.95      130.98      3.12 o 
  -4  -6   6      115.16      107.44      2.84 o 
  -3  -6   6       25.11       24.02      0.76 o 
  -2  -6   6      424.91      462.81      5.27 o 
  -1  -6   6      262.90      243.96      2.80 o 
   0  -6   6      713.87      675.76      6.65 o 
   1  -6   6       81.35       78.93      1.21 o 
   2  -6   6      101.82       98.34      1.75 o 
   3  -6   6       38.01       40.13      1.16 o 
   4  -6   6        1.83        1.62      0.62 o 
   5  -6   6        3.11        2.87      0.43 o 
   6  -6   6        5.48        5.42      0.64 o 
   7  -6   6        0.05       -0.30      0.51 o 
   8  -6   6        0.13       -0.11      0.64 o 
  -9  -5   6        0.51        2.37      1.12 o 
  -8  -5   6        2.54        1.20      0.95 o 
  -7  -5   6        7.26        4.52      1.91 o 
  -6  -5   6       16.40       12.79      1.04 o 
  -5  -5   6        0.91        1.62      0.60 o 
  -4  -5   6        2.36        2.14      0.36 o 
  -3  -5   6        0.05        0.09      0.23 o 
  -2  -5   6      146.89      173.15      2.33 o 
  -1  -5   6       10.85        8.98      0.36 o 
   0  -5   6      431.02      463.28      4.64 o 
   1  -5   6        0.13        0.05      0.18 o 
   2  -5   6       21.85       23.46      1.27 o 
   3  -5   6       61.35       59.41      3.60 o 
   4  -5   6       49.88       53.95      2.11 o 
   5  -5   6        0.04       -0.11      0.29 o 
   6  -5   6        1.99        1.27      0.51 o 
   7  -5   6        0.90        0.45      0.56 o 
   8  -5   6        0.02       -0.21      0.62 o 
  -9  -4   6        5.29        4.21      1.23 o 
  -8  -4   6        0.17       -1.23      0.84 o 
  -7  -4   6       14.72       14.94      1.43 o 
  -6  -4   6       42.07       40.56      2.07 o 
  -5  -4   6       69.67       67.09      1.71 o 
  -4  -4   6       31.67       33.91      0.85 o 
  -3  -4   6       68.98       68.73      1.17 o 
  -2  -4   6       24.20       36.60      0.75 o 
  -1  -4   6      340.46      348.80      3.34 o 
   0  -4   6      112.33      115.28      1.36 o 
   1  -4   6      220.57      219.52      2.73 o 
   2  -4   6        1.11        2.11      0.43 o 
   3  -4   6       26.35       27.19      1.38 o 
   4  -4   6       73.07       87.03      5.29 o 
   5  -4   6        8.39       10.22      0.90 o 
   6  -4   6        3.37        4.14      0.42 o 
   7  -4   6        1.47        1.20      0.45 o 
   8  -4   6        1.27        1.89      0.76 o 
 -10  -3   6        7.99       10.79      1.63 o 
  -9  -3   6        4.02        3.12      1.15 o 
  -8  -3   6        0.08        0.10      0.75 o 
  -7  -3   6        1.85        1.27      0.83 o 
  -6  -3   6       26.36       30.06      1.67 o 
  -5  -3   6        0.99        0.45      0.30 o 
  -4  -3   6       80.64       94.10      1.60 o 
  -3  -3   6       23.58       15.47      0.53 o 
  -2  -3   6      298.85      300.06      3.00 o 
  -1  -3   6      107.28      132.48      1.49 o 
   0  -3   6      105.89      130.12      1.47 o 
   1  -3   6      363.72      357.57      4.62 o 
   2  -3   6      410.64      432.21      8.00 o 
   3  -3   6        0.18        0.68      0.68 o 
   4  -3   6        0.03        0.09      0.39 o 
   5  -3   6        0.80        1.31      0.31 o 
   6  -3   6        0.48        0.17      0.38 o 
   7  -3   6        3.97        5.44      0.64 o 
   8  -3   6        3.35        3.30      0.66 o 
 -10  -2   6        0.00        1.40      1.63 o 
  -9  -2   6       60.15       60.63      4.45 o 
  -8  -2   6        0.24       -0.21      0.75 o 
  -7  -2   6       35.52       37.76      3.49 o 
  -6  -2   6        8.10        8.50      1.07 o 
  -5  -2   6       26.09       28.94      0.81 o 
  -4  -2   6       46.83       43.48      0.99 o 
  -3  -2   6      146.54      134.94      1.77 o 
  -2  -2   6       47.56       51.98      0.89 o 
  -1  -2   6      583.78      589.95      6.19 o 
   0  -2   6      386.62      451.97      4.76 o 
   1  -2   6       13.20        8.71      0.28 o 
   2  -2   6       64.28       75.42      1.04 o 
   3  -2   6      110.47      114.99      1.58 o 
   4  -2   6      160.21      165.26      2.85 o 
   5  -2   6        5.12        6.88      0.56 o 
   6  -2   6        0.01       -0.14      0.41 o 
   7  -2   6        0.93        0.83      0.60 o 
   8  -2   6        4.07        5.91      1.23 o 
 -10  -1   6       18.16       23.70      2.03 o 
  -9  -1   6      126.38      130.95      5.86 o 
  -8  -1   6       31.82       35.86      3.89 o 
  -7  -1   6       79.68       77.71      2.91 o 
  -6  -1   6       80.35       81.22      3.44 o 
  -5  -1   6       28.34       25.92      0.97 o 
  -4  -1   6       98.29       92.82      1.36 o 
  -3  -1   6       23.29       21.03      0.91 o 
  -2  -1   6        6.87        7.15      0.36 o 
  -1  -1   6      532.22      532.80      5.70 o 
   0  -1   6      214.71      211.82      2.49 o 
   1  -1   6        7.65       10.39      0.65 o 
   2  -1   6        4.81        7.48      0.33 o 
   3  -1   6       18.40       20.81      0.48 o 
   4  -1   6       42.14       39.10      1.09 o 
   5  -1   6       50.11       53.07      1.05 o 
   6  -1   6       47.87       47.71      1.07 o 
   7  -1   6        4.47        5.06      0.45 o 
   8  -1   6        0.14       -0.13      0.35 o 
 -10   0   6       19.39       14.98      1.79 o 
  -9   0   6       10.64        9.03      1.47 o 
  -8   0   6       97.23      107.52      3.70 o 
  -7   0   6       42.23       43.46      2.70 o 
  -6   0   6      117.37      108.60      2.73 o 
  -5   0   6       11.55       12.54      0.59 o 
  -4   0   6       39.47       44.15      0.90 o 
  -3   0   6      550.00      550.47      6.09 o 
  -2   0   6       31.70       33.39      0.73 o 
  -1   0   6       28.58       27.61      0.64 o 
   0   0   6       40.27       47.62      0.93 o 
   1   0   6      273.00      268.17      3.13 o 
   2   0   6      127.18      112.32      1.45 o 
   3   0   6       13.11       13.43      0.48 o 
   4   0   6       38.46       37.33      0.85 o 
   5   0   6       17.76       17.80      0.69 o 
   6   0   6        4.78        5.53      0.50 o 
   7   0   6       11.90       14.92      0.80 o 
   8   0   6       10.29       10.21      0.74 o 
 -10   1   6        0.11       -1.06      0.71 o 
  -9   1   6        3.04        0.70      0.90 o 
  -8   1   6        0.99        0.45      0.72 o 
  -7   1   6       16.89       16.42      1.47 o 
  -6   1   6      127.81      125.71      3.01 o 
  -5   1   6       41.37       40.48      1.19 o 
  -4   1   6        4.99        4.52      0.37 o 
  -3   1   6       14.40       13.06      0.53 o 
  -2   1   6      204.39      173.21      2.18 o 
  -1   1   6       59.91       67.63      1.45 o 
   0   1   6      308.55      270.78      3.27 o 
   1   1   6       47.17       54.14      1.05 o 
   2   1   6       93.52      107.50      1.52 o 
   3   1   6      310.45      283.28      3.30 o 
   4   1   6        4.42        4.16      0.39 o 
   5   1   6        8.96        7.75      0.57 o 
   6   1   6        0.71        0.97      0.45 o 
   7   1   6        0.62        0.36      0.45 o 
 -10   2   6        0.65        1.54      0.91 o 
  -9   2   6        1.96        1.82      0.87 o 
  -8   2   6       24.80       25.39      1.51 o 
  -7   2   6        1.97        2.41      0.81 o 
  -6   2   6        0.19       -0.21      0.56 o 
  -5   2   6       80.97       73.79      2.74 o 
  -4   2   6      119.20      116.14      1.67 o 
  -3   2   6       50.89       41.81      0.95 o 
  -2   2   6        4.21        4.38      0.38 o 
  -1   2   6        3.91        4.21      0.42 o 
   0   2   6       67.75       52.08      1.01 o 
   1   2   6      183.57      183.61      2.52 o 
   2   2   6       12.63       13.10      0.62 o 
   3   2   6        0.63       -0.29      0.34 o 
   4   2   6       25.10       19.42      0.83 o 
   5   2   6       18.10       19.48      0.88 o 
   6   2   6        3.26        2.62      0.50 o 
   7   2   6        0.40        0.67      0.58 o 
 -10   3   6        0.03       -0.03      1.07 o 
  -9   3   6        8.13        7.21      1.06 o 
  -8   3   6       13.43       12.29      1.21 o 
  -7   3   6        1.94        4.14      0.92 o 
  -6   3   6       88.55       85.96      2.47 o 
  -5   3   6        7.96        7.81      0.89 o 
  -4   3   6      176.82      176.47      3.22 o 
  -3   3   6        0.12       -0.20      0.27 o 
  -2   3   6       71.02       53.87      1.12 o 
  -1   3   6       41.97       49.17      1.07 o 
   0   3   6       13.67        9.08      0.55 o 
   1   3   6       60.71       57.63      1.28 o 
   2   3   6       32.96       31.02      0.97 o 
   3   3   6        1.65        1.03      0.39 o 
   4   3   6        7.31        8.59      1.08 o 
   5   3   6       10.77       11.73      0.87 o 
   6   3   6        0.62        0.78      0.96 o 
  -9   4   6        3.46        2.14      0.88 o 
  -8   4   6        6.51        4.27      0.94 o 
  -7   4   6       71.87       60.71      2.41 o 
  -6   4   6        2.64        1.69      0.65 o 
  -5   4   6        4.75        6.08      0.84 o 
  -4   4   6      131.02      116.18      2.88 o 
  -3   4   6        0.98        0.42      0.51 o 
  -2   4   6       20.93       16.55      0.83 o 
  -1   4   6        4.87        5.73      0.56 o 
   0   4   6       62.39       60.57      1.49 o 
   1   4   6       30.70       25.12      0.99 o 
   2   4   6        0.55        0.31      0.40 o 
   3   4   6        8.68       11.52      0.84 o 
   4   4   6        1.46        1.75      0.75 o 
   5   4   6        0.86        1.70      0.83 o 
   6   4   6        0.16        1.42      0.87 o 
  -9   5   6       12.35       10.24      1.55 o 
  -8   5   6       15.88       14.35      1.36 o 
  -7   5   6        5.00        6.39      1.11 o 
  -6   5   6       25.92       19.98      1.66 o 
  -5   5   6        6.33        4.80      1.03 o 
  -4   5   6        0.30       -0.38      0.75 o 
  -3   5   6       12.36       13.15      1.03 o 
  -2   5   6      163.16      151.49      3.46 o 
  -1   5   6        1.06        0.38      0.58 o 
   0   5   6       17.56       15.72      1.15 o 
   1   5   6        2.11        3.55      0.66 o 
   2   5   6       40.18       38.13      1.79 o 
   3   5   6        5.35        5.84      1.06 o 
   4   5   6        0.17       -0.42      0.84 o 
   5   5   6        5.27        7.20      1.23 o 
  -8   6   6        0.10        0.69      0.84 o 
  -7   6   6       22.90       26.53      2.72 o 
  -6   6   6       77.29       72.37      2.49 o 
  -5   6   6        0.97        1.81      0.78 o 
  -4   6   6       27.58       23.54      2.10 o 
  -3   6   6        0.96        0.21      0.60 o 
  -2   6   6        2.04        0.00      0.60 o 
  -1   6   6       46.59       45.92      1.92 o 
   0   6   6       72.59       72.57      2.74 o 
   1   6   6        5.57        7.28      1.31 o 
   2   6   6        1.59       -0.27      0.89 o 
   3   6   6        2.86        2.59      1.46 o 
   4   6   6        2.06        4.51      1.69 o 
  -7   7   6        0.10        0.73      0.88 o 
  -6   7   6       14.44       13.72      1.36 o 
  -5   7   6       74.89       78.04      2.66 o 
  -4   7   6       12.82       10.99      1.23 o 
  -3   7   6        2.39        1.75      0.82 o 
  -2   7   6        0.04        0.26      0.66 o 
  -1   7   6        0.58        0.21      0.75 o 
   0   7   6       12.05       11.56      1.23 o 
   1   7   6        9.38        6.30      1.35 o 
   2   7   6        2.97        2.25      1.46 o 
   3   7   6        0.10        0.68      1.46 o 
  -6   8   6        0.64        1.08      0.93 o 
  -5   8   6        6.03        5.08      1.07 o 
  -4   8   6        0.08       -0.51      0.76 o 
  -3   8   6       18.65       18.82      1.54 o 
  -2   8   6       15.46       20.08      1.51 o 
  -1   8   6        0.37        0.49      0.84 o 
   0   8   6        0.05       -0.51      0.91 o 
   1   8   6        0.04        0.45      1.06 o 
  -4   9   6        0.32        0.87      0.92 o 
  -3   9   6        4.75        3.68      1.12 o 
  -2   9   6        0.72        0.57      0.93 o 
  -1   9   6       10.23       11.45      1.82 o 
   0 -13   7        1.73        2.31      1.04 o 
   1 -13   7        0.24       -0.19      0.79 o 
  -3 -12   7        2.59        2.25      1.12 o 
  -2 -12   7        0.08       -1.18      0.78 o 
  -1 -12   7        5.17        6.18      1.19 o 
   0 -12   7        1.89        0.68      0.80 o 
   1 -12   7        0.24        1.00      0.72 o 
   2 -12   7        0.07       -0.10      0.64 o 
   3 -12   7        5.04        5.54      0.91 o 
   4 -12   7        3.34        4.34      0.86 o 
  -5 -11   7        0.10       -0.56      0.96 o 
  -4 -11   7        0.04        0.12      1.13 o 
  -3 -11   7        7.35        5.80      1.31 o 
  -2 -11   7        0.67        1.01      0.78 o 
  -1 -11   7        1.84        3.03      0.82 o 
   0 -11   7        5.07        6.10      0.90 o 
   1 -11   7        9.92        7.54      0.93 o 
   2 -11   7        1.64        1.21      0.49 o 
   3 -11   7        4.94        3.88      0.65 o 
   4 -11   7        0.62        0.90      0.51 o 
   5 -11   7        0.33        0.44      0.54 o 
  -6 -10   7       10.98       11.47      1.63 o 
  -5 -10   7       26.15       22.42      1.91 o 
  -4 -10   7        4.60        1.41      0.91 o 
  -3 -10   7        0.79        0.07      0.75 o 
  -2 -10   7        7.56        5.64      0.93 o 
  -1 -10   7       16.20       16.96      1.45 o 
   0 -10   7        8.94        8.84      0.82 o 
   1 -10   7       14.02       18.44      0.96 o 
   2 -10   7       14.94       13.10      0.84 o 
   3 -10   7        1.43        1.60      0.47 o 
   4 -10   7        4.42        7.21      0.63 o 
   5 -10   7        0.92        0.39      0.55 o 
   6 -10   7        0.39        0.68      0.72 o 
  -7  -9   7        2.81        4.00      1.01 o 
  -6  -9   7        4.05        6.86      2.53 o 
  -5  -9   7        1.36        0.48      0.90 o 
  -4  -9   7       41.41       41.41      2.31 o 
  -3  -9   7       91.62       84.80      2.57 o 
  -2  -9   7       17.87       27.14      2.15 o 
  -1  -9   7      143.20      144.71      2.89 o 
   0  -9   7       14.49       12.83      0.81 o 
   1  -9   7        9.22        8.49      0.62 o 
   2  -9   7        0.36        0.09      0.42 o 
   3  -9   7        9.82       10.02      0.63 o 
   4  -9   7        0.07        0.13      0.32 o 
   5  -9   7        0.05        0.14      0.49 o 
   6  -9   7        0.88        0.11      0.64 o 
  -7  -8   7       24.41       27.34      3.72 o 
  -6  -8   7        0.20        1.17      0.78 o 
  -5  -8   7       67.40       77.53      2.53 o 
  -4  -8   7        3.12        4.74      0.82 o 
  -3  -8   7       98.49      105.37      2.39 o 
  -2  -8   7      158.16      161.35      3.11 o 
  -1  -8   7      691.60      656.64      8.16 o 
   0  -8   7       28.68       24.24      0.94 o 
   1  -8   7       30.76       28.60      0.82 o 
   2  -8   7       27.94       28.44      0.86 o 
   3  -8   7        2.81        2.10      0.36 o 
   4  -8   7       32.11       30.19      1.13 o 
   5  -8   7        0.05       -0.19      0.39 o 
   6  -8   7        3.93        4.04      0.67 o 
   7  -8   7        7.17        7.77      1.07 o 
  -8  -7   7        2.17        1.75      1.15 o 
  -7  -7   7        6.34        5.78      0.99 o 
  -6  -7   7        4.23        3.18      1.06 o 
  -5  -7   7        0.70       -0.20      0.75 o 
  -4  -7   7       67.18       64.42      1.85 o 
  -3  -7   7      200.27      200.85      2.89 o 
  -2  -7   7      136.01      134.41      2.14 o 
  -1  -7   7      111.74      115.56      1.80 o 
   0  -7   7      351.25      346.72      4.06 o 
   1  -7   7     1036.47     1009.63     10.73 o 
   2  -7   7       35.07       38.06      0.88 o 
   3  -7   7      132.87      131.97      3.36 o 
   4  -7   7       30.92       27.63      0.94 o 
   5  -7   7       16.10       16.27      0.79 o 
   6  -7   7        0.10       -0.17      0.48 o 
   7  -7   7        4.11        4.50      0.75 o 
  -9  -6   7        0.12        0.22      1.75 o 
  -8  -6   7        0.98        0.26      0.91 o 
  -7  -6   7        1.74       -0.86      0.70 o 
  -6  -6   7        9.64        9.91      1.04 o 
  -5  -6   7        0.77        0.51      0.72 o 
  -4  -6   7        1.71        2.27      0.58 o 
  -3  -6   7      346.13      337.67      4.19 o 
  -2  -6   7        2.02        0.62      0.34 o 
  -1  -6   7       14.02       17.25      0.55 o 
   0  -6   7      151.00      150.52      2.02 o 
   1  -6   7       99.47       96.96      1.45 o 
   2  -6   7     1176.61     1151.40     23.36 o 
   3  -6   7      439.36      431.53      9.24 o 
   4  -6   7        9.45        8.00      1.35 o 
   5  -6   7        9.93        7.04      0.51 o 
   6  -6   7       13.63       15.78      1.35 o 
   7  -6   7        1.59        1.23      0.59 o 
  -9  -5   7        0.03        0.97      1.03 o 
  -8  -5   7        1.32        1.58      0.99 o 
  -7  -5   7        0.03        0.00      0.72 o 
  -6  -5   7      127.36      118.33      3.70 o 
  -5  -5   7        1.91        0.50      0.49 o 
  -4  -5   7        0.67        1.29      0.36 o 
  -3  -5   7       88.32       77.44      1.44 o 
  -2  -5   7       15.49       22.84      0.64 o 
  -1  -5   7      120.87      106.49      1.42 o 
   0  -5   7      254.79      257.17      2.79 o 
   1  -5   7       31.33       33.75      0.58 o 
   2  -5   7      113.65      107.49      3.17 o 
   3  -5   7       44.40       49.89      3.15 o 
   4  -5   7      143.76      153.20      5.41 o 
   5  -5   7      114.41      104.23      2.76 o 
   6  -5   7        3.42        3.14      0.59 o 
   7  -5   7        1.61        1.86      0.64 o 
   8  -5   7        1.42        1.41      0.72 o 
  -9  -4   7       20.66       17.88      1.87 o 
  -8  -4   7        1.05        0.94      0.87 o 
  -7  -4   7        1.04        2.87      0.96 o 
  -6  -4   7        0.29       -0.39      0.62 o 
  -5  -4   7      172.26      183.24      3.31 o 
  -4  -4   7       34.49       31.83      1.14 o 
  -3  -4   7       16.99       18.15      0.60 o 
  -2  -4   7      105.25      116.63      1.91 o 
  -1  -4   7        2.91        5.54      0.30 o 
   0  -4   7       19.09       17.31      0.44 o 
   1  -4   7      102.70      103.34      1.22 o 
   2  -4   7       88.92       84.46      2.03 o 
   3  -4   7       36.59       36.92      2.59 o 
   5  -4   7        3.01        2.35      0.43 o 
   6  -4   7       71.91       69.45      4.45 o 
   7  -4   7        6.86        7.02      0.83 o 
   8  -4   7        2.21        3.38      0.87 o 
 -10  -3   7        2.62        2.17      1.19 o 
  -9  -3   7       12.59       13.65      1.71 o 
  -8  -3   7       87.60       92.78      4.45 o 
  -7  -3   7        1.94        2.82      0.96 o 
  -6  -3   7        2.30        1.07      0.67 o 
  -5  -3   7        0.05       -0.03      0.38 o 
  -4  -3   7       35.73       46.60      1.09 o 
  -3  -3   7        9.98        6.83      0.44 o 
  -2  -3   7      272.18      257.79      3.10 o 
  -1  -3   7       24.86       28.98      0.66 o 
   0  -3   7       95.98       91.83      1.26 o 
   1  -3   7      110.92      100.76      1.38 o 
   2  -3   7       96.36       95.57      2.79 o 
   3  -3   7       70.39       55.08      3.27 o 
   4  -3   7      188.73      179.65      8.22 o 
   5  -3   7       16.13       12.00      0.84 o 
   6  -3   7        4.59        2.82      0.46 o 
   7  -3   7        8.72        8.85      0.96 o 
   8  -3   7        0.16        1.05      0.75 o 
 -10  -2   7        3.13        2.99      2.37 o 
  -9  -2   7      119.17      110.30      5.80 o 
  -8  -2   7       17.01       15.72      1.63 o 
  -7  -2   7      126.35      138.55      4.18 o 
  -6  -2   7       36.39       39.12      2.76 o 
  -5  -2   7      181.55      175.80      2.83 o 
  -4  -2   7        5.23        5.73      0.43 o 
  -3  -2   7        6.99        8.60      0.43 o 
  -2  -2   7        7.24       10.61      0.52 o 
  -1  -2   7        0.93        1.08      0.23 o 
   0  -2   7      145.51      131.68      1.69 o 
   1  -2   7      332.57      322.04      3.52 o 
   2  -2   7       66.62       74.31      1.18 o 
   3  -2   7        2.21        3.14      0.29 o 
   4  -2   7       13.81       16.89      0.72 o 
   5  -2   7       14.85       15.30      1.30 o 
   6  -2   7       67.05       70.45      2.70 o 
   7  -2   7        0.60        1.09      0.58 o 
 -10  -1   7        1.47        3.49      1.35 o 
  -9  -1   7       73.15       77.12      3.49 o 
  -8  -1   7       31.03       29.92      2.03 o 
  -7  -1   7      673.73      660.99     20.22 o 
  -6  -1   7       30.18       30.58      2.72 o 
  -5  -1   7      212.94      207.25      4.69 o 
  -4  -1   7      608.45      605.98      6.28 o 
  -3  -1   7        0.04        0.11      0.20 o 
  -2  -1   7      181.18      173.79      2.33 o 
  -1  -1   7       44.24       43.87      0.88 o 
   0  -1   7       20.94       23.79      0.62 o 
   1  -1   7       28.57       30.71      0.75 o 
   2  -1   7      147.60      144.33      1.76 o 
   3  -1   7       29.05       24.50      0.56 o 
   4  -1   7       20.00       17.89      0.53 o 
   5  -1   7       11.04       10.80      0.43 o 
   6  -1   7       32.34       31.48      1.50 o 
   7  -1   7        1.66        2.58      0.40 o 
 -10   0   7        1.83        1.53      0.90 o 
  -9   0   7       17.44       16.43      1.47 o 
  -8   0   7       23.60       24.84      1.54 o 
  -7   0   7        8.43        8.40      1.08 o 
  -6   0   7      281.49      270.47      8.76 o 
  -5   0   7      918.71      875.05     10.43 o 
  -4   0   7       43.13       42.22      1.02 o 
  -3   0   7      148.08      143.14      2.09 o 
  -2   0   7      134.86      135.49      1.83 o 
  -1   0   7      505.86      472.05      5.27 o 
   0   0   7       18.30       15.28      0.55 o 
   1   0   7       10.82       14.23      0.60 o 
   2   0   7        3.15        5.46      0.39 o 
   3   0   7        3.60        2.56      0.33 o 
   4   0   7       78.79       76.70      1.67 o 
   5   0   7        1.67        1.95      0.36 o 
   6   0   7       33.09       31.26      0.96 o 
   7   0   7        2.30        2.81      0.48 o 
 -10   1   7        0.78       -0.37      0.86 o 
  -9   1   7       11.12        9.32      1.29 o 
  -8   1   7       11.06        7.80      1.10 o 
  -7   1   7        1.18       -0.01      0.63 o 
  -6   1   7       53.46       46.25      1.82 o 
  -5   1   7       31.58       29.13      1.38 o 
  -4   1   7      415.15      404.04      4.91 o 
  -3   1   7      245.30      233.41      2.88 o 
  -2   1   7        0.47        1.17      0.31 o 
  -1   1   7       25.41       32.29      0.87 o 
   0   1   7      139.53      123.42      1.86 o 
   1   1   7       30.99       31.65      0.97 o 
   2   1   7       20.23       18.84      0.70 o 
   3   1   7        0.15       -0.10      0.30 o 
   4   1   7        5.62        3.79      0.46 o 
   5   1   7       13.61       11.94      0.65 o 
   6   1   7        2.28        1.17      0.43 o 
   7   1   7        2.72        2.24      0.50 o 
 -10   2   7        2.73        2.96      0.99 o 
  -9   2   7        5.81        5.68      1.26 o 
  -8   2   7        2.46        3.07      0.87 o 
  -7   2   7       23.67       24.75      1.45 o 
  -6   2   7       10.77        9.32      1.27 o 
  -5   2   7        0.22        0.10      0.54 o 
  -4   2   7        0.25        0.42      0.59 o 
  -3   2   7      147.18      134.36      2.95 o 
  -2   2   7       94.85      110.43      2.02 o 
  -1   2   7       47.92       36.48      1.00 o 
   0   2   7        1.04       -0.48      0.32 o 
   1   2   7       99.67       84.67      1.76 o 
   2   2   7       37.84       38.42      1.13 o 
   3   2   7      106.52      104.66      1.86 o 
   4   2   7        1.07        0.85      0.60 o 
   5   2   7        0.16        0.42      0.48 o 
   6   2   7        0.12       -0.50      0.47 o 
  -9   3   7        0.12        0.79      0.86 o 
  -8   3   7        6.47        5.98      1.25 o 
  -7   3   7        1.66        1.25      0.70 o 
  -6   3   7       20.82       20.92      1.34 o 
  -5   3   7        1.52        1.97      0.94 o 
  -4   3   7      148.72      137.09      3.23 o 
  -3   3   7       35.85       35.97      1.53 o 
  -2   3   7      172.03      166.09      2.76 o 
  -1   3   7       42.69       39.38      1.23 o 
   0   3   7       26.76       27.14      1.09 o 
   1   3   7        0.33        0.32      0.40 o 
   2   3   7       31.93       29.87      1.36 o 
   3   3   7        1.53        1.19      0.51 o 
   4   3   7        9.44        8.68      0.77 o 
   5   3   7        2.88        1.35      1.58 o 
  -9   4   7        1.47        2.64      1.01 o 
  -8   4   7        7.75       12.14      1.61 o 
  -7   4   7        1.79        0.84      0.71 o 
  -6   4   7        0.00        0.78      0.71 o 
  -5   4   7      115.45      104.73      2.90 o 
  -4   4   7        0.94        2.92      1.14 o 
  -3   4   7        7.02        7.41      0.88 o 
  -2   4   7       56.51       58.22      1.95 o 
  -1   4   7       32.14       26.96      1.20 o 
   0   4   7       76.42       80.94      2.07 o 
   1   4   7       39.22       36.17      1.43 o 
   2   4   7        0.45        1.24      0.56 o 
   3   4   7        0.61        0.17      0.72 o 
   4   4   7        0.33        0.20      0.96 o 
   5   4   7        4.25        4.99      1.11 o 
  -8   5   7        9.34        8.74      1.24 o 
  -7   5   7        5.63        3.16      0.94 o 
  -6   5   7       14.24       15.13      1.87 o 
  -5   5   7       13.70       14.50      1.24 o 
  -4   5   7       37.90       26.60      1.49 o 
  -3   5   7       94.72       91.90      2.73 o 
  -2   5   7        0.67       -0.02      1.00 o 
  -1   5   7       19.09       16.16      1.21 o 
   0   5   7       62.81       63.39      6.08 o 
   1   5   7        7.46        5.69      0.93 o 
   2   5   7       23.09       25.52      1.74 o 
   3   5   7        1.67        1.29      0.81 o 
   4   5   7        0.20        0.29      0.83 o 
  -8   6   7        1.14        0.89      0.91 o 
  -7   6   7       19.37       22.23      1.65 o 
  -6   6   7        0.02        0.39      0.76 o 
  -5   6   7        3.49        3.09      1.00 o 
  -4   6   7       29.42       30.73      1.71 o 
  -3   6   7        6.45        6.78      1.01 o 
  -2   6   7       65.05       65.06      2.33 o 
  -1   6   7       32.52       27.47      1.56 o 
   0   6   7       30.98       20.81      1.87 o 
   1   6   7        1.57        1.62      1.00 o 
   2   6   7       16.46       19.23      4.39 o 
   3   6   7        1.86        3.27      1.69 o 
  -6   7   7        2.46        3.02      1.02 o 
  -5   7   7        0.81        1.07      0.87 o 
  -4   7   7        3.82        3.45      1.24 o 
  -3   7   7        4.97        4.76      0.99 o 
  -2   7   7        8.54        8.72      2.16 o 
  -1   7   7        0.03        1.34      1.07 o 
   0   7   7       13.43       11.78      3.60 o 
   1   7   7        2.35        2.22      1.23 o 
   2   7   7        2.17        2.70      1.69 o 
  -5   8   7       20.98       23.47      2.86 o 
  -4   8   7        0.06        0.40      0.89 o 
  -3   8   7       11.63       11.24      1.40 o 
  -2   8   7        0.77       -0.71      0.82 o 
  -1   8   7        3.28        5.25      1.51 o 
  -3 -12   8       38.64       41.90      4.56 o 
  -2 -12   8        6.18        8.22      1.39 o 
  -1 -12   8       20.50       24.29      1.92 o 
   0 -12   8        5.82        4.98      1.03 o 
   1 -12   8        5.27        5.96      0.96 o 
   2 -12   8        0.07       -0.17      0.61 o 
   3 -12   8        0.12       -0.84      0.56 o 
  -4 -11   8        2.11        1.66      1.03 o 
  -3 -11   8        1.95        2.53      1.04 o 
  -2 -11   8        0.11        0.77      0.83 o 
  -1 -11   8       43.28       49.21      2.03 o 
   0 -11   8        0.16        1.55      0.84 o 
   1 -11   8       27.98       32.38      1.54 o 
   2 -11   8        0.04        0.06      0.44 o 
   3 -11   8        3.24        5.36      0.65 o 
   4 -11   8        1.26        1.45      0.66 o 
  -6 -10   8        0.14        0.51      1.04 o 
  -5 -10   8        1.00        0.71      0.91 o 
  -4 -10   8       12.84       16.04      1.67 o 
  -3 -10   8        2.15        2.02      0.89 o 
  -2 -10   8       31.68       28.74      2.13 o 
  -1 -10   8       10.50       12.99      1.11 o 
   0 -10   8        0.00       -0.02      0.63 o 
   1 -10   8       16.29       19.71      1.00 o 
   2 -10   8        3.22        3.62      0.50 o 
   3 -10   8        0.25       -0.22      0.38 o 
   4 -10   8        0.01        0.83      0.56 o 
   5 -10   8        0.15       -0.27      0.54 o 
  -7  -9   8       10.54        5.52      1.80 o 
  -6  -9   8        7.56        6.28      1.46 o 
  -5  -9   8        4.94        6.80      1.41 o 
  -4  -9   8        0.07       -0.96      0.64 o 
  -3  -9   8        0.64        0.74      0.64 o 
  -2  -9   8       28.56       30.92      1.53 o 
  -1  -9   8        0.16        0.28      0.46 o 
   0  -9   8        0.14        0.52      0.57 o 
   1  -9   8       30.41       26.20      0.94 o 
   2  -9   8        2.24        2.20      0.43 o 
   3  -9   8       19.71       20.73      0.91 o 
   4  -9   8        1.01        1.79      0.54 o 
   5  -9   8        0.82        1.05      0.53 o 
   6  -9   8        7.56        7.23      0.88 o 
  -7  -8   8       10.02       11.49      1.51 o 
  -6  -8   8        8.05        9.91      2.03 o 
  -5  -8   8        1.83        2.52      1.97 o 
  -4  -8   8        1.81        1.35      1.07 o 
  -3  -8   8        0.15        0.28      0.47 o 
  -2  -8   8        0.06       -0.39      0.42 o 
  -1  -8   8       22.27       26.15      1.08 o 
   0  -8   8      139.86      146.05      2.43 o 
   1  -8   8       66.95       70.83      1.46 o 
   2  -8   8       72.14       68.85      1.82 o 
   3  -8   8       54.20       51.52      1.46 o 
   4  -8   8       17.13       17.75      0.83 o 
   5  -8   8        0.30        0.73      0.44 o 
   6  -8   8        2.66        2.97      1.41 o 
  -8  -7   8        3.00        3.90      1.31 o 
  -7  -7   8        1.64        2.29      0.81 o 
  -6  -7   8        2.18        1.42      0.71 o 
  -5  -7   8        1.77        0.57      0.63 o 
  -4  -7   8        2.35        2.05      0.64 o 
  -3  -7   8       14.36       12.09      0.89 o 
  -2  -7   8       48.29       45.54      1.28 o 
  -1  -7   8      159.67      141.40      2.64 o 
   0  -7   8        4.49        4.88      0.71 o 
   1  -7   8       47.13       50.84      1.40 o 
   2  -7   8       30.73       31.53      1.07 o 
   3  -7   8      168.25      155.87      2.81 o 
   4  -7   8       19.30       21.63      2.14 o 
   5  -7   8      111.21      109.59      4.45 o 
   6  -7   8        4.98        3.95      0.64 o 
   7  -7   8        0.14       -0.17      0.56 o 
  -8  -6   8        9.89       11.24      2.31 o 
  -7  -6   8        1.12        0.42      0.91 o 
  -6  -6   8       14.16       12.45      1.26 o 
  -5  -6   8       11.55       12.65      1.15 o 
  -4  -6   8        8.33        7.35      0.63 o 
  -3  -6   8        0.15       -0.28      0.32 o 
  -2  -6   8       25.66       24.28      0.77 o 
  -1  -6   8       23.73       25.85      0.73 o 
   0  -6   8      110.30      108.08      1.62 o 
   1  -6   8      119.72      119.20      1.63 o 
   2  -6   8       71.93       78.92      2.82 o 
   3  -6   8      210.39      222.25      7.55 o 
   4  -6   8      278.70      293.90      9.24 o 
   6  -6   8       27.65       28.82      1.46 o 
   7  -6   8       33.71       31.75      1.55 o 
  -9  -5   8        6.76        7.15      1.51 o 
  -8  -5   8        5.78        3.91      1.23 o 
  -7  -5   8       33.27       36.00      2.15 o 
  -6  -5   8       38.92       41.90      2.15 o 
  -5  -5   8       34.00       26.93      1.37 o 
  -4  -5   8       22.03       16.38      0.82 o 
  -3  -5   8        3.65        7.69      0.47 o 
  -2  -5   8        0.86        0.34      0.25 o 
  -1  -5   8       69.53       69.05      1.19 o 
   0  -5   8        8.25        7.88      0.52 o 
   1  -5   8        9.21        8.88      0.36 o 
   2  -5   8        4.86        4.63      0.62 o 
   3  -5   8       87.69       90.68      4.06 o 
   4  -5   8       92.20      110.96      4.51 o 
   5  -5   8        7.64        6.99      1.13 o 
   6  -5   8       74.66       74.78      5.01 o 
   7  -5   8       43.05       45.33      1.79 o 
  -9  -4   8        6.37        5.21      1.63 o 
  -8  -4   8        5.38        3.34      1.41 o 
  -7  -4   8       56.69       60.66      2.71 o 
  -6  -4   8        0.50        1.12      0.75 o 
  -5  -4   8       15.53       16.65      1.08 o 
  -4  -4   8       20.03       17.17      0.70 o 
  -3  -4   8       77.65       83.72      2.02 o 
  -2  -4   8        4.29        2.21      0.29 o 
  -1  -4   8       66.05       75.15      1.25 o 
   0  -4   8       61.18       57.62      1.13 o 
   1  -4   8        3.56        2.39      0.38 o 
   2  -4   8      159.89      151.94      6.08 o 
   5  -4   8        9.59        6.23      1.01 o 
   6  -4   8       23.79       19.24      1.11 o 
   7  -4   8        0.27        1.58      0.64 o 
  -9  -3   8        9.83        5.97      1.39 o 
  -8  -3   8        8.89       10.17      2.25 o 
  -7  -3   8       17.01       15.63      1.51 o 
  -6  -3   8       63.75       61.84      2.51 o 
  -5  -3   8       38.73       40.35      1.22 o 
  -4  -3   8       52.80       50.90      1.19 o 
  -3  -3   8       52.42       49.69      1.10 o 
  -2  -3   8      229.42      229.08      2.88 o 
  -1  -3   8      168.57      165.62      2.38 o 
   0  -3   8       61.76       52.98      0.91 o 
   1  -3   8       25.13       23.65      0.69 o 
   2  -3   8        8.52        9.07      0.83 o 
   3  -3   8       67.33       62.38      1.63 o 
   4  -3   8        0.35        0.66      0.43 o 
   5  -3   8        1.81        2.86      0.59 o 
   6  -3   8        0.18       -0.19      0.56 o 
   7  -3   8        0.07        0.17      0.64 o 
  -9  -2   8        0.00       -0.94      0.91 o 
  -8  -2   8        5.32        5.05      3.55 o 
  -7  -2   8       48.66       50.63      3.36 o 
  -6  -2   8       18.08       18.28      1.21 o 
  -5  -2   8      347.53      321.53      4.53 o 
  -4  -2   8       48.57       50.36      1.18 o 
  -3  -2   8      380.18      393.15      4.65 o 
  -2  -2   8       30.80       33.31      0.85 o 
  -1  -2   8        8.71        9.47      0.45 o 
   0  -2   8      511.83      514.58      6.14 o 
   1  -2   8       51.45       47.32      0.81 o 
   2  -2   8        0.27        0.08      0.26 o 
   3  -2   8        0.85        0.98      0.31 o 
   4  -2   8        2.83        3.18      0.45 o 
   5  -2   8        0.00       -0.10      0.45 o 
   6  -2   8        0.71        1.27      0.50 o 
   7  -2   8        0.06        0.30      0.68 o 
  -9  -1   8       13.43       15.04      1.43 o 
  -8  -1   8       60.21       56.81      2.23 o 
  -7  -1   8       62.14       56.00      3.24 o 
  -6  -1   8        7.80        6.90      0.87 o 
  -5  -1   8      295.31      291.25      4.74 o 
  -4  -1   8       22.23       20.37      0.79 o 
  -3  -1   8      817.87      770.57      8.39 o 
  -2  -1   8      360.30      374.87      4.41 o 
  -1  -1   8        1.93        1.38      0.29 o 
   0  -1   8       63.30       59.15      1.23 o 
   1  -1   8       65.73       67.57      1.85 o 
   2  -1   8       90.81       91.36      1.38 o 
   3  -1   8       36.00       34.10      0.72 o 
   4  -1   8        0.03       -0.26      0.36 o 
   5  -1   8        4.88        5.51      0.74 o 
   6  -1   8        0.13       -0.31      0.53 o 
  -9   0   8        0.55        1.10      0.79 o 
  -8   0   8       16.04       13.04      1.29 o 
  -7   0   8      146.57      137.23      3.49 o 
  -6   0   8        8.36        5.92      0.87 o 
  -5   0   8       24.61       24.45      1.32 o 
  -4   0   8       50.98       48.24      1.34 o 
  -3   0   8      931.59      898.52      9.70 o 
  -2   0   8      219.11      223.61      3.00 o 
  -1   0   8      584.37      534.17      5.99 o 
   0   0   8      103.08      114.64      2.51 o 
   1   0   8      115.45      110.02      1.91 o 
   2   0   8        0.70        0.37      0.28 o 
   3   0   8       12.09       14.24      0.58 o 
   4   0   8       35.16       34.49      0.94 o 
   5   0   8        0.11       -0.24      0.30 o 
   6   0   8       10.91       12.10      0.61 o 
  -9   1   8        7.84        8.19      1.21 o 
  -8   1   8        3.12        4.42      0.96 o 
  -7   1   8        0.30        0.90      0.72 o 
  -6   1   8        1.79        1.90      0.69 o 
  -5   1   8      130.10      125.71      3.35 o 
  -4   1   8       42.44       41.10      1.25 o 
  -3   1   8      177.73      173.27      2.60 o 
  -2   1   8      450.44      424.96      5.08 o 
  -1   1   8      464.12      467.47      5.44 o 
   0   1   8       98.35      101.56      2.08 o 
   1   1   8      522.67      496.89     10.80 o 
   2   1   8       43.97       46.17      1.14 o 
   3   1   8        3.46        3.65      0.46 o 
   4   1   8        2.87        1.32      0.58 o 
   5   1   8        4.33        2.51      0.52 o 
   6   1   8        1.34        1.77      0.52 o 
  -9   2   8        4.76        4.00      1.00 o 
  -8   2   8        7.79        9.14      1.17 o 
  -7   2   8       43.90       42.19      1.91 o 
  -6   2   8       11.79       13.60      1.98 o 
  -5   2   8       38.57       40.68      1.78 o 
  -4   2   8       52.32       57.88      1.98 o 
  -3   2   8      140.10      128.74      2.36 o 
  -2   2   8        6.75        4.23      0.70 o 
  -1   2   8       13.42       11.81      0.81 o 
   0   2   8      179.70      185.23      3.10 o 
   1   2   8       89.59       87.88      1.92 o 
   2   2   8      158.43      152.35      2.42 o 
   3   2   8       13.10       12.37      0.76 o 
   4   2   8        8.46       10.45      0.79 o 
   5   2   8        9.95        9.61      0.85 o 
  -9   3   8        7.36        7.91      1.26 o 
  -8   3   8        5.06        7.97      1.47 o 
  -7   3   8        8.90        8.00      1.10 o 
  -6   3   8       76.95       76.36      2.53 o 
  -5   3   8        7.13        7.92      0.96 o 
  -4   3   8       54.58       58.79      2.03 o 
  -3   3   8        0.01        0.07      0.63 o 
  -2   3   8        0.49        0.50      0.49 o 
  -1   3   8       66.72       64.36      1.85 o 
   0   3   8       10.54       12.11      0.96 o 
   1   3   8        1.18        1.02      0.47 o 
   2   3   8       38.15       39.83      1.32 o 
   3   3   8        3.88        5.50      0.98 o 
   4   3   8        3.13        3.69      0.95 o 
   5   3   8        4.19        4.33      0.97 o 
  -8   4   8       11.51        9.75      1.66 o 
  -7   4   8       22.52       20.66      1.52 o 
  -6   4   8        0.06        1.99      0.82 o 
  -5   4   8       36.09       34.25      2.18 o 
  -4   4   8        1.09        0.80      0.66 o 
  -3   4   8       34.08       30.18      1.55 o 
  -2   4   8        9.85       14.17      1.16 o 
  -1   4   8       13.74       14.59      2.37 o 
   0   4   8        3.82        5.64      1.63 o 
   1   4   8        0.02        0.25      0.83 o 
   2   4   8        6.66        7.61      1.50 o 
   3   4   8        9.28        9.78      1.27 o 
   4   4   8        2.99        3.42      0.97 o 
  -7   5   8        3.53        3.32      1.01 o 
  -6   5   8       45.27       42.06      2.93 o 
  -5   5   8        6.56        5.25      1.00 o 
  -4   5   8        0.90        1.62      0.82 o 
  -3   5   8        3.56        4.96      0.95 o 
  -2   5   8        0.39       -0.82      0.59 o 
  -1   5   8       24.28       25.53      2.59 o 
   0   5   8        7.28        7.35      1.35 o 
   1   5   8        0.65        0.51      0.69 o 
   2   5   8        9.84        6.84      1.05 o 
   3   5   8        0.17       -0.35      0.81 o 
  -6   6   8        0.09       -0.11      0.80 o 
  -5   6   8       20.72       18.46      1.51 o 
  -4   6   8        7.66        5.61      1.04 o 
  -3   6   8       15.51       16.12      1.39 o 
  -2   6   8        2.34        2.22      1.35 o 
  -1   6   8        0.89        0.17      2.37 o 
   0   6   8        9.19        8.84      1.55 o 
   1   6   8       12.31       11.04      3.38 o 
  -5   7   8        2.23        2.48      1.04 o 
  -4   7   8        2.44        4.12      1.06 o 
  -3   7   8        1.40        2.50      0.98 o 
  -2   7   8       16.37       14.29      1.83 o 
  -1   7   8        2.85        1.54      1.19 o 
  -2 -12   9        0.09        0.96      0.99 o 
  -1 -12   9       11.74       11.11      1.46 o 
   0 -12   9        8.51       13.59      1.68 o 
   1 -12   9        9.45       11.84      1.44 o 
   2 -12   9       12.88       13.10      1.55 o 
  -4 -11   9        0.10        0.62      0.91 o 
  -3 -11   9        4.62        7.29      1.58 o 
  -2 -11   9        0.01       -0.23      0.80 o 
  -1 -11   9        5.99        7.04      1.01 o 
   0 -11   9        0.22        0.88      0.69 o 
   1 -11   9       64.75       71.93      1.96 o 
   2 -11   9        9.23       11.99      0.84 o 
   3 -11   9       28.44       33.47      1.38 o 
   4 -11   9       17.48       17.99      1.21 o 
  -5 -10   9        0.07        0.08      0.83 o 
  -4 -10   9        2.56        1.91      1.24 o 
  -3 -10   9        0.47       -0.41      0.90 o 
  -2 -10   9       29.65       28.88      1.89 o 
  -1 -10   9        8.92        9.79      1.02 o 
   0 -10   9       12.98        8.89      0.79 o 
   1 -10   9        2.39        2.52      0.53 o 
   2 -10   9       10.22       10.74      0.73 o 
   3 -10   9       25.82       31.81      1.41 o 
   4 -10   9        0.03       -0.08      0.53 o 
  -6  -9   9        0.32       -0.39      0.88 o 
  -5  -9   9        3.75        5.63      1.69 o 
  -4  -9   9       13.51       15.96      1.59 o 
  -3  -9   9        0.23        1.61      0.71 o 
  -2  -9   9       11.99       11.64      1.02 o 
  -1  -9   9        3.56        4.61      0.65 o 
   0  -9   9       24.60       25.39      1.11 o 
   1  -9   9        5.33        6.84      0.75 o 
   2  -9   9        1.14        0.78      0.36 o 
   3  -9   9        1.61        1.43      0.51 o 
   4  -9   9        0.67        0.98      0.46 o 
   5  -9   9        6.11        6.30      0.75 o 
  -7  -8   9        4.74        5.39      1.27 o 
  -6  -8   9        9.72       11.43      1.69 o 
  -5  -8   9        0.02       -0.63      0.67 o 
  -4  -8   9        0.01        0.46      1.24 o 
  -3  -8   9       29.91       34.00      1.75 o 
  -2  -8   9        6.29        7.23      0.70 o 
  -1  -8   9       10.74       10.21      0.82 o 
   0  -8   9        3.57        3.01      0.43 o 
   1  -8   9        2.32        2.00      0.41 o 
   2  -8   9       82.07       75.67      1.93 o 
   3  -8   9       23.45       24.15      1.39 o 
   4  -8   9        0.27       -0.50      0.33 o 
   5  -8   9        1.48        0.56      0.40 o 
   6  -8   9        3.31        2.46      0.96 o 
  -8  -7   9       20.37       24.22      2.93 o 
  -7  -7   9        7.55        7.43      1.91 o 
  -6  -7   9        0.00        0.32      0.78 o 
  -5  -7   9        5.52        5.52      1.11 o 
  -4  -7   9        3.44        3.38      0.75 o 
  -3  -7   9        4.55        6.17      0.54 o 
  -2  -7   9        2.27        3.53      0.41 o 
  -1  -7   9       28.26       34.26      0.95 o 
   0  -7   9      201.04      194.57      2.93 o 
   1  -7   9        0.10       -0.05      0.33 o 
   2  -7   9        8.18        8.99      0.56 o 
   3  -7   9        0.18       -0.23      0.90 o 
   4  -7   9        9.70       13.18      1.80 o 
   6  -7   9        0.00        0.11      0.40 o 
  -8  -6   9        8.90        8.57      1.51 o 
  -7  -6   9       10.90        7.77      1.91 o 
  -6  -6   9       46.01       46.97      3.27 o 
  -5  -6   9       89.37       90.47      3.26 o 
  -4  -6   9        3.20        1.06      0.44 o 
  -3  -6   9        0.54       -0.18      0.30 o 
  -2  -6   9       14.16       10.28      0.54 o 
  -1  -6   9        2.37        1.67      0.39 o 
   0  -6   9       43.78       42.00      0.93 o 
   1  -6   9      143.59      145.03      2.27 o 
   2  -6   9       23.38       24.05      2.70 o 
   3  -6   9       20.07       16.11      1.80 o 
   4  -6   9        0.12       -0.34      0.90 o 
   6  -6   9       31.35       30.11      1.75 o 
  -8  -5   9        0.64        0.73      1.04 o 
  -7  -5   9       25.90       22.30      1.79 o 
  -6  -5   9       47.08       43.95      2.76 o 
  -5  -5   9      111.86      103.16      3.35 o 
  -4  -5   9      157.46      146.93      3.48 o 
  -3  -5   9       25.90       30.49      0.91 o 
  -2  -5   9       37.10       42.77      1.22 o 
  -1  -5   9        0.61        1.05      0.28 o 
   0  -5   9       14.93       14.34      0.59 o 
   1  -5   9       82.40       85.31      2.67 o 
   2  -5   9        0.23       -1.18      0.79 o 
   5  -5   9       26.03       27.39      1.07 o 
   6  -5   9       11.16       13.64      2.37 o 
  -9  -4   9        4.54        4.23      1.35 o 
  -8  -4   9        3.41        3.36      1.15 o 
  -7  -4   9       37.24       37.50      2.27 o 
  -6  -4   9        0.11       -0.34      0.56 o 
  -5  -4   9       81.36       71.83      1.92 o 
  -4  -4   9        0.68        0.92      0.46 o 
  -3  -4   9      120.25      113.13      2.04 o 
  -2  -4   9       75.99       67.27      1.96 o 
  -1  -4   9       78.18       80.59      1.46 o 
   0  -4   9       12.97       12.47      0.47 o 
   1  -4   9        7.95        6.64      0.46 o 
   2  -4   9       73.07       69.91      2.29 o 
   3  -4   9        3.28        2.95      0.40 o 
   4  -4   9       22.07       18.05      1.41 o 
   5  -4   9       13.03       11.24      0.75 o 
   6  -4   9        1.13        1.11      0.90 o 
  -9  -3   9        0.12       -0.62      0.99 o 
  -8  -3   9        5.03        2.68      0.91 o 
  -7  -3   9        8.83        7.66      1.02 o 
  -6  -3   9       33.25       34.29      1.62 o 
  -5  -3   9       52.62       54.12      1.68 o 
  -4  -3   9       36.22       32.15      0.98 o 
  -3  -3   9        0.83       -0.06      0.31 o 
  -2  -3   9        4.81        5.29      0.46 o 
  -1  -3   9      154.83      145.69      2.25 o 
   0  -3   9        1.24        0.99      0.27 o 
   1  -3   9       75.66       75.33      1.50 o 
   2  -3   9       48.89       46.18      1.04 o 
   3  -3   9        0.27        0.27      0.37 o 
   4  -3   9        6.67        6.47      0.54 o 
   5  -3   9        7.78        6.92      0.75 o 
   6  -3   9        0.06        0.75      0.73 o 
  -9  -2   9        0.00       -0.61      0.78 o 
  -8  -2   9        0.33       -0.29      0.73 o 
  -7  -2   9        3.24        1.39      0.72 o 
  -6  -2   9        6.59        5.20      0.86 o 
  -5  -2   9       25.32       26.96      1.39 o 
  -4  -2   9        9.87       14.06      0.85 o 
  -3  -2   9      164.38      163.79      3.26 o 
  -2  -2   9       22.14       17.93      0.75 o 
  -1  -2   9      111.81      108.66      1.88 o 
   0  -2   9       95.00       93.46      1.63 o 
   1  -2   9        0.96        0.74      0.21 o 
   2  -2   9       38.50       41.41      1.13 o 
   3  -2   9       34.22       34.55      1.34 o 
   4  -2   9       14.41       12.62      0.72 o 
   5  -2   9        4.15        3.51      0.63 o 
   6  -2   9        4.06        5.48      0.95 o 
  -9  -1   9        0.05       -0.47      0.71 o 
  -8  -1   9        8.98        5.92      1.00 o 
  -7  -1   9        0.69        0.75      0.64 o 
  -6  -1   9       96.38       90.32      2.64 o 
  -5  -1   9       37.30       37.29      1.60 o 
  -4  -1   9       14.08       12.33      0.73 o 
  -3  -1   9       81.78       80.18      1.75 o 
  -2  -1   9       16.98       17.08      0.79 o 
  -1  -1   9      437.66      436.07      5.58 o 
   0  -1   9      175.41      166.22      2.56 o 
   1  -1   9        6.37        6.38      0.40 o 
   2  -1   9        7.71        8.77      0.43 o 
   3  -1   9       26.49       26.26      0.79 o 
   4  -1   9        4.33        4.71      0.77 o 
   5  -1   9        8.75        9.56      0.81 o 
   6  -1   9        0.82        0.86      0.60 o 
  -9   0   9        1.38        1.09      0.83 o 
  -8   0   9        6.46        4.35      1.52 o 
  -7   0   9        5.90        4.49      0.91 o 
  -6   0   9        0.00       -0.20      0.63 o 
  -5   0   9       80.13       81.03      2.42 o 
  -4   0   9       16.84       15.58      0.95 o 
  -3   0   9        6.12        4.83      0.55 o 
  -2   0   9       22.77       27.69      1.00 o 
  -1   0   9      306.09      315.20      4.38 o 
   0   0   9        5.29        6.28      0.56 o 
   1   0   9      183.33      187.10      2.90 o 
   2   0   9       74.39       76.58      1.42 o 
   3   0   9        0.05        0.02      0.31 o 
   4   0   9       25.70       27.61      0.96 o 
   5   0   9        3.71        3.09      0.42 o 
  -9   1   9        0.28        0.18      0.82 o 
  -8   1   9       29.70       33.01      2.07 o 
  -7   1   9       10.58       10.69      1.15 o 
  -6   1   9       11.15       10.76      1.31 o 
  -5   1   9        4.45        3.89      0.78 o 
  -4   1   9        6.60        7.97      0.91 o 
  -3   1   9      161.79      168.75      2.87 o 
  -2   1   9       92.25       82.62      3.64 o 
  -1   1   9      315.89      312.60      4.46 o 
   0   1   9        2.13        1.20      0.50 o 
   1   1   9      213.52      224.62      3.12 o 
   2   1   9        8.04        8.21      0.71 o 
   3   1   9      179.40      189.62      2.77 o 
   4   1   9        8.30        8.55      0.68 o 
   5   1   9        2.45        1.26      0.50 o 
  -8   2   9        0.02       -0.79      0.71 o 
  -7   2   9        8.06        8.12      1.14 o 
  -6   2   9       14.19       14.50      1.84 o 
  -5   2   9       58.83       58.45      3.30 o 
  -4   2   9        0.81        1.88      0.69 o 
  -3   2   9        7.25        7.63      1.14 o 
  -2   2   9       16.13       17.18      1.21 o 
  -1   2   9       61.49       65.71      1.87 o 
   0   2   9        0.63        0.45      0.60 o 
   1   2   9       54.70       55.02      2.28 o 
   2   2   9        8.33        7.73      0.70 o 
   3   2   9       77.48       83.25      1.90 o 
   4   2   9        7.96        8.25      0.77 o 
  -8   3   9       14.99       15.80      1.75 o 
  -7   3   9        0.34       -0.15      1.10 o 
  -6   3   9       12.60       13.11      1.27 o 
  -5   3   9        0.99        1.54      0.75 o 
  -4   3   9      137.52      137.68      3.78 o 
  -3   3   9        4.48        6.15      1.11 o 
  -2   3   9        1.13        0.32      1.18 o 
  -1   3   9        4.70        4.09      0.97 o 
   0   3   9       11.83        9.82      1.10 o 
   1   3   9       50.05       56.44      1.83 o 
   2   3   9        0.02       -0.02      0.66 o 
   3   3   9       15.54       15.23      1.38 o 
  -7   4   9       41.00       45.59      2.22 o 
  -6   4   9        3.77        3.87      0.98 o 
  -5   4   9       19.75       19.55      1.44 o 
  -4   4   9        3.51        4.19      0.92 o 
  -3   4   9       23.12       21.87      1.91 o 
  -2   4   9       47.93       44.38      2.43 o 
  -1   4   9        7.97        8.32      1.35 o 
   0   4   9        1.61        0.79      0.88 o 
   1   4   9        0.04        0.53      0.66 o 
   2   4   9        3.09        2.51      0.88 o 
  -6   5   9       16.43       19.19      1.64 o 
  -5   5   9       16.11       15.07      1.43 o 
  -4   5   9       27.53       31.45      2.70 o 
  -3   5   9        0.02        0.94      0.99 o 
  -2   5   9        2.93        2.95      2.37 o 
  -1   5   9       21.30       23.25      1.99 o 
   0   5   9       10.76        9.72      1.51 o 
   1   5   9        2.32        1.71      2.48 o 
  -5   6   9        0.34       -0.38      0.85 o 
  -4   6   9       17.47       19.66      2.03 o 
  -3   6   9       23.11       26.07      2.26 o 
  -2   6   9        0.19        0.49      1.07 o 
  -1   6   9        0.84        0.00      1.04 o 
  -3 -11  10        1.30        1.01      0.95 o 
  -2 -11  10        8.80        5.55      1.14 o 
  -1 -11  10        0.47       -0.43      0.61 o 
   0 -11  10        3.02        2.45      0.75 o 
   1 -11  10        8.19       10.87      1.07 o 
   2 -11  10        4.78        5.11      0.88 o 
  -5 -10  10        0.13       -0.27      1.13 o 
  -4 -10  10        2.30        0.11      1.24 o 
  -3 -10  10       13.13       17.01      2.59 o 
  -2 -10  10        7.17        6.69      1.35 o 
  -1 -10  10        0.46        0.90      0.90 o 
   0 -10  10        0.31        0.29      0.46 o 
   1 -10  10        0.44       -0.44      0.72 o 
   2 -10  10        0.82       -0.05      0.86 o 
   3 -10  10        9.25       10.20      0.87 o 
   4 -10  10        0.42        0.53      0.53 o 
  -6  -9  10        3.75        4.77      1.23 o 
  -5  -9  10       10.81        9.60      2.20 o 
  -4  -9  10        0.24        0.07      0.79 o 
  -3  -9  10        0.77        1.20      0.72 o 
  -2  -9  10        0.00       -0.07      0.56 o 
  -1  -9  10        6.86        6.83      0.71 o 
   0  -9  10       17.15       17.16      0.89 o 
   1  -9  10        9.27        8.98      1.12 o 
   2  -9  10        2.72        3.79      0.61 o 
   3  -9  10        0.24        0.97      0.48 o 
   4  -9  10        7.05        7.27      0.66 o 
  -7  -8  10        4.13        5.63      2.03 o 
  -6  -8  10        0.02       -0.95      0.75 o 
  -5  -8  10        3.96        3.83      1.06 o 
  -4  -8  10        4.10        0.95      0.63 o 
  -3  -8  10       15.97       14.03      0.93 o 
  -2  -8  10        4.68        7.42      0.63 o 
  -1  -8  10        0.29        0.00      0.39 o 
   0  -8  10       12.97       10.81      0.69 o 
   1  -8  10        8.20        8.75      0.54 o 
   2  -8  10       17.21       17.12      1.17 o 
   3  -8  10       10.25       10.34      0.64 o 
   4  -8  10       19.20       19.26      2.25 o 
  -7  -7  10       17.55       18.59      2.48 o 
  -6  -7  10        6.97        4.84      1.58 o 
  -5  -7  10        1.27        0.85      0.66 o 
  -4  -7  10        0.05        0.03      0.65 o 
  -3  -7  10       26.11       22.49      0.95 o 
  -2  -7  10       54.57       55.82      1.26 o 
  -1  -7  10      105.26      108.56      2.28 o 
   0  -7  10        8.87        8.40      0.60 o 
   1  -7  10       18.11       15.78      0.86 o 
   2  -7  10        0.02        0.16      0.33 o 
   3  -7  10        4.47        4.84      1.46 o 
  -8  -6  10        0.94       -0.34      1.24 o 
  -7  -6  10        2.06        2.82      1.46 o 
  -6  -6  10        0.43        0.09      0.75 o 
  -5  -6  10       34.64       33.37      1.91 o 
  -4  -6  10       67.50       66.46      1.81 o 
  -3  -6  10       10.37       10.47      0.73 o 
  -2  -6  10       44.74       32.66      0.97 o 
  -1  -6  10       94.06      103.90      1.68 o 
   0  -6  10       48.25       47.64      1.22 o 
   1  -6  10        7.46        7.39      0.58 o 
   2  -6  10        3.80        4.07      0.41 o 
  -8  -5  10        2.87        1.91      1.46 o 
  -7  -5  10        2.15        0.89      0.91 o 
  -6  -5  10        4.19        2.53      0.96 o 
  -5  -5  10       10.93        9.61      1.19 o 
  -4  -5  10       35.56       28.49      1.19 o 
  -3  -5  10      213.66      200.38      3.12 o 
  -2  -5  10      177.36      154.33      2.48 o 
  -1  -5  10        1.30        0.86      0.33 o 
   0  -5  10       31.05       28.94      0.90 o 
   1  -5  10       23.22       24.73      1.12 o 
   2  -5  10       11.18       10.74      0.67 o 
   3  -5  10       58.98       51.84      2.31 o 
   4  -5  10        1.00        0.45      0.45 o 
   5  -5  10        2.62        2.72      0.51 o 
  -8  -4  10        6.58        6.51      1.35 o 
  -7  -4  10        1.02        1.44      0.91 o 
  -6  -4  10        8.55        8.51      1.23 o 
  -5  -4  10        1.34        0.45      0.72 o 
  -4  -4  10        0.97       -0.53      0.41 o 
  -3  -4  10       72.48       58.36      1.44 o 
  -2  -4  10       11.86        7.44      0.56 o 
  -1  -4  10      201.76      185.56      2.72 o 
   0  -4  10      258.28      238.22      3.15 o 
   1  -4  10        0.59        0.64      0.34 o 
   2  -4  10       24.78       23.25      0.96 o 
   3  -4  10        6.92        6.60      0.64 o 
   4  -4  10       15.35       15.89      1.13 o 
   5  -4  10        3.11        3.17      0.51 o 
  -8  -3  10       12.41       13.82      1.37 o 
  -7  -3  10        0.73        0.32      0.83 o 
  -6  -3  10        2.03        2.17      0.83 o 
  -5  -3  10        0.71        1.72      1.24 o 
  -4  -3  10       99.31       92.46      2.18 o 
  -3  -3  10       30.03       30.17      1.15 o 
  -2  -3  10       10.48       10.63      0.64 o 
  -1  -3  10       19.86       16.24      0.71 o 
   0  -3  10       27.49       26.82      0.81 o 
   1  -3  10      351.98      350.80      5.05 o 
   2  -3  10       53.01       53.98      1.37 o 
   3  -3  10        0.07       -0.09      0.46 o 
   4  -3  10        4.17        2.29      0.62 o 
   5  -3  10        0.24        0.40      0.59 o 
  -8  -2  10       13.88       13.41      1.37 o 
  -7  -2  10        6.03        3.77      0.93 o 
  -6  -2  10        8.97        9.62      1.31 o 
  -5  -2  10       47.11       39.40      4.17 o 
  -4  -2  10       10.66        9.06      1.07 o 
  -3  -2  10        5.84        4.99      0.58 o 
  -2  -2  10      246.47      237.05      3.52 o 
  -1  -2  10       45.74       45.25      1.18 o 
   0  -2  10        0.24       -0.33      0.31 o 
   1  -2  10       33.44       33.48      0.85 o 
   2  -2  10       11.74       11.33      0.69 o 
   3  -2  10       31.73       31.47      1.04 o 
   4  -2  10       18.64       18.05      1.27 o 
   5  -2  10        0.02        0.30      0.67 o 
  -8  -1  10        1.81        0.89      1.62 o 
  -7  -1  10       22.82       21.43      1.47 o 
  -6  -1  10       17.24       15.30      1.23 o 
  -5  -1  10        3.50        4.21      0.95 o 
  -4  -1  10       95.23       92.43      4.82 o 
  -3  -1  10        0.14       -0.47      0.37 o 
  -2  -1  10       52.62       54.08      1.63 o 
  -1  -1  10       10.37       10.52      0.67 o 
   0  -1  10       46.37       39.24      1.13 o 
   1  -1  10       92.24       91.05      1.93 o 
   2  -1  10        4.48        5.36      0.38 o 
   3  -1  10        0.63        0.53      0.49 o 
   4  -1  10        0.00        0.33      0.53 o 
   5  -1  10        9.50        9.20      1.58 o 
  -8   0  10       17.51       18.85      1.95 o 
  -7   0  10       13.23       13.04      1.43 o 
  -6   0  10        0.01       -0.16      0.60 o 
  -5   0  10        8.28        6.31      1.15 o 
  -4   0  10       59.87       60.77      2.62 o 
  -3   0  10       10.65        9.08      0.80 o 
  -2   0  10       13.52       13.52      0.88 o 
  -1   0  10       30.40       29.38      1.07 o 
   0   0  10        2.67        2.05      0.62 o 
   1   0  10       21.52       21.70      0.80 o 
   2   0  10       28.54       27.59      0.95 o 
   3   0  10       29.50       28.74      0.87 o 
   4   0  10       17.64       19.46      1.22 o 
  -8   1  10       13.56       15.63      1.50 o 
  -7   1  10       17.18       18.04      1.47 o 
  -6   1  10       64.73       65.83      2.45 o 
  -5   1  10       11.77       12.15      1.58 o 
  -4   1  10       18.94       21.11      1.71 o 
  -3   1  10       20.65       20.59      1.97 o 
  -2   1  10        4.57        2.51      0.59 o 
  -1   1  10       70.01       66.60      1.86 o 
   0   1  10       53.76       56.01      2.33 o 
   1   1  10       26.34       29.74      1.08 o 
   2   1  10        3.96        5.63      0.58 o 
   3   1  10       38.30       39.59      1.21 o 
   4   1  10        0.10        0.66      0.46 o 
  -8   2  10       37.29       48.61      2.38 o 
  -7   2  10        1.91        2.98      1.21 o 
  -6   2  10       36.70       38.46      1.99 o 
  -5   2  10       33.41       29.92      2.11 o 
  -4   2  10        8.49        9.69      1.46 o 
  -3   2  10       84.74       80.42      3.89 o 
  -2   2  10       11.22       11.81      1.43 o 
  -1   2  10        0.01        0.40      0.66 o 
   0   2  10       71.11       67.05      3.17 o 
   1   2  10       24.08       22.67      1.02 o 
   2   2  10        0.89        1.40      0.51 o 
   3   2  10       22.04       21.96      1.07 o 
  -7   3  10       35.20       41.74      2.19 o 
  -6   3  10       66.70       79.05     11.21 o 
  -5   3  10       10.42        9.29      2.31 o 
  -4   3  10        9.19       14.08      2.37 o 
  -3   3  10        5.27        5.17      1.23 o 
  -2   3  10       49.30       48.62      2.59 o 
  -1   3  10       16.27       16.88      1.70 o 
   0   3  10        5.86        6.58      1.80 o 
   1   3  10        3.34        4.17      0.86 o 
   2   3  10        0.72        0.32      0.69 o 
  -6   4  10        0.01        0.30      1.30 o 
  -5   4  10       58.96       61.08      3.15 o 
  -4   4  10       10.31       16.99      2.42 o 
  -3   4  10        1.21       -0.79      0.83 o 
  -2   4  10       11.50       12.78      2.59 o 
  -1   4  10        1.61        0.00      1.80 o 
   0   4  10       11.00       12.73      1.75 o 
   1   4  10        3.12        4.40      0.96 o 
  -4   5  10        1.24        0.73      1.04 o 
  -3   5  10       13.55       15.38      1.86 o 
  -2   5  10       18.94       17.38      1.91 o 
  -1   5  10        0.64        0.42      1.07 o 
  -2 -11  11        0.04        0.31      1.97 o 
  -1 -11  11        0.19        0.55      0.71 o 
   0 -11  11        0.56        1.68      0.71 o 
  -4 -10  11       45.65       59.84      2.99 o 
  -3 -10  11        5.17        5.93      1.19 o 
  -2 -10  11        0.39        0.68      0.66 o 
  -1 -10  11       24.42       24.82      1.42 o 
   0 -10  11        7.17        9.60      0.79 o 
   1 -10  11        0.05       -0.50      0.55 o 
   2 -10  11        0.75        0.72      0.57 o 
  -5  -9  11        0.16        0.47      1.13 o 
  -4  -9  11       11.11       12.64      1.58 o 
  -3  -9  11        0.14       -0.42      0.50 o 
  -2  -9  11       12.22       16.71      1.42 o 
  -1  -9  11        5.21        8.23      0.77 o 
   0  -9  11        1.59        2.61      0.80 o 
   1  -9  11       19.27       20.43      2.82 o 
   2  -9  11        6.49        8.16      0.77 o 
   3  -9  11        2.71        2.85      0.58 o 
  -6  -8  11       14.52       15.88      1.63 o 
  -5  -8  11        1.47        1.55      0.74 o 
  -4  -8  11        1.02       -0.39      0.73 o 
  -3  -8  11        3.37        2.92      0.61 o 
  -2  -8  11        9.93       11.06      1.01 o 
  -1  -8  11        4.18        4.09      0.60 o 
   0  -8  11       15.61       18.05      0.88 o 
   1  -8  11        1.17        1.59      0.54 o 
   2  -8  11        0.59        0.54      0.70 o 
   3  -8  11        6.43        6.58      0.59 o 
  -7  -7  11        0.01       -1.34      0.91 o 
  -6  -7  11        0.43       -0.04      0.83 o 
  -5  -7  11       14.10       12.84      1.39 o 
  -4  -7  11        3.06        2.96      0.74 o 
  -3  -7  11        1.98        2.09      0.48 o 
  -2  -7  11        1.67        2.21      0.45 o 
  -1  -7  11        1.62        2.41      0.64 o 
   0  -7  11        0.83        0.99      0.39 o 
   1  -7  11        4.66        4.36      0.81 o 
   2  -7  11        1.07        0.74      0.41 o 
  -7  -6  11        8.52        9.52      1.63 o 
  -6  -6  11        1.59        0.94      0.91 o 
  -5  -6  11        0.09        0.92      0.75 o 
  -4  -6  11        0.03        0.29      0.45 o 
  -3  -6  11        0.11        0.32      0.43 o 
  -2  -6  11       38.91       34.89      1.24 o 
  -1  -6  11       20.26       18.34      0.79 o 
   0  -6  11        1.30        3.64      0.59 o 
   1  -6  11       31.08       26.51      1.23 o 
   2  -6  11        6.47        6.56      0.73 o 
   3  -6  11        1.46        1.24      0.45 o 
  -7  -5  11        1.23        2.12      1.69 o 
  -6  -5  11       11.25       10.92      1.39 o 
  -5  -5  11       15.05       19.21      1.59 o 
  -4  -5  11        1.10        0.22      0.46 o 
  -3  -5  11        6.21        7.59      0.94 o 
  -2  -5  11        4.05        1.85      0.44 o 
  -1  -5  11       41.88       39.75      1.04 o 
   0  -5  11       63.86       54.19      1.52 o 
   1  -5  11        7.91        6.44      0.79 o 
   2  -5  11        4.94        4.43      0.79 o 
   3  -5  11       18.42       20.63      1.01 o 
   4  -5  11        2.57        2.37      0.54 o 
  -8  -4  11        3.49        2.04      1.07 o 
  -7  -4  11        0.69       -0.59      0.83 o 
  -6  -4  11       23.35       22.18      1.79 o 
  -5  -4  11        6.52        6.70      1.11 o 
  -4  -4  11       28.23       27.98      1.21 o 
  -3  -4  11        8.27        8.27      0.73 o 
  -2  -4  11        1.11       -0.17      0.33 o 
  -1  -4  11        0.56        0.14      0.30 o 
   0  -4  11        0.71        0.05      0.37 o 
   1  -4  11        7.20        7.44      0.56 o 
   2  -4  11       83.76       76.99      5.97 o 
   3  -4  11        2.42        2.05      0.90 o 
   4  -4  11       10.06       12.39      0.95 o 
  -8  -3  11        6.51        8.15      3.15 o 
  -7  -3  11       24.17       26.02      2.07 o 
  -6  -3  11        8.86        8.63      1.35 o 
  -5  -3  11        5.34        5.39      1.11 o 
  -4  -3  11       46.04       46.58      1.86 o 
  -3  -3  11        6.09        6.52      0.69 o 
  -2  -3  11       25.68       23.39      0.92 o 
  -1  -3  11       11.91       10.54      0.62 o 
   0  -3  11        1.95        1.56      0.36 o 
   1  -3  11        1.37        0.50      0.43 o 
   2  -3  11       14.22       12.50      0.90 o 
   3  -3  11       46.23       48.50      1.91 o 
   4  -3  11       19.00       16.85      1.23 o 
  -8  -2  11        0.20       -0.52      0.91 o 
  -7  -2  11        2.17        0.58      1.18 o 
  -6  -2  11       29.19       32.91      2.15 o 
  -5  -2  11       18.45       18.89      2.08 o 
  -4  -2  11        1.94        4.10      0.79 o 
  -3  -2  11        0.59        0.14      0.43 o 
  -2  -2  11       36.23       41.61      1.27 o 
  -1  -2  11        0.65        0.66      0.38 o 
   0  -2  11       57.33       57.84      1.35 o 
   1  -2  11       12.77       11.89      0.47 o 
   2  -2  11        0.05        0.03      0.45 o 
   3  -2  11        0.67        1.10      0.70 o 
   4  -2  11        0.55        0.43      1.80 o 
  -8  -1  11        6.61        5.33      1.35 o 
  -7  -1  11        1.12        1.43      0.97 o 
  -6  -1  11        8.99       10.13      1.86 o 
  -5  -1  11       21.24       22.30      2.14 o 
  -4  -1  11       11.64       14.76      1.46 o 
  -3  -1  11       24.96       24.72      1.16 o 
  -2  -1  11       21.55       25.90      2.10 o 
  -1  -1  11       18.78       21.14      0.92 o 
   0  -1  11        0.58        0.04      0.39 o 
   1  -1  11        1.98        1.98      0.37 o 
   2  -1  11       17.43       18.74      0.60 o 
   3  -1  11       20.30       21.94      1.09 o 
  -7   0  11       30.01       32.00      2.31 o 
  -6   0  11       20.86       21.01      2.03 o 
  -5   0  11        3.88        4.07      1.46 o 
  -4   0  11       32.54       34.54      3.72 o 
  -3   0  11       19.56       20.03      1.67 o 
  -2   0  11       50.28       53.98      1.79 o 
  -1   0  11        4.46        3.88      0.63 o 
   0   0  11        0.77        1.09      0.68 o 
   1   0  11        0.31        0.12      0.38 o 
   2   0  11        5.52        5.94      0.53 o 
   3   0  11        0.52        0.63      0.35 o 
  -7   1  11        0.45        2.68      1.11 o 
  -6   1  11        7.64       11.93      1.69 o 
  -5   1  11       63.16       64.06      8.62 o 
  -4   1  11       79.72       90.91      4.84 o 
  -3   1  11        6.01        9.49      1.35 o 
  -2   1  11       34.70       30.91      2.05 o 
  -1   1  11       29.48       29.10      1.46 o 
   0   1  11        0.03       -0.35      0.49 o 
   1   1  11       13.07       14.09      1.26 o 
   2   1  11        3.38        4.36      0.79 o 
  -6   2  11       14.66       21.72      2.07 o 
  -5   2  11        1.96        1.14      2.65 o 
  -4   2  11       48.07       55.41      2.82 o 
  -3   2  11       71.70       79.26      5.18 o 
  -2   2  11        3.79        6.65      2.76 o 
  -1   2  11        0.00        0.30      0.91 o 
   0   2  11       12.53       14.51      4.39 o 
   1   2  11        0.81       -0.02      0.70 o 
  -5   3  11        9.33        9.14      1.59 o 
  -4   3  11       28.00       31.80      2.99 o 
  -3   3  11        8.36        7.56      1.43 o 
  -2   3  11        8.52       11.94      1.65 o 
  -1   3  11       20.02       17.63      1.81 o 
   0   3  11       10.10       10.36      1.59 o 
  -2 -10  12       16.12       18.05      1.32 o 
  -1 -10  12        0.03        0.81      0.65 o 
   0 -10  12        4.07        4.34      0.86 o 
  -4  -9  12       11.98       12.27      1.49 o 
  -3  -9  12        5.99        7.25      1.02 o 
  -2  -9  12        0.20       -0.53      0.86 o 
  -1  -9  12        0.00        0.16      0.50 o 
   0  -9  12       10.54       14.37      1.13 o 
   1  -9  12        5.70        7.81      0.81 o 
   2  -9  12        5.45        7.69      0.80 o 
  -5  -8  12        0.04       -0.23      1.24 o 
  -4  -8  12       16.38       13.86      2.03 o 
  -3  -8  12        0.01        0.36      0.49 o 
  -2  -8  12       12.63       13.37      1.09 o 
  -1  -8  12       25.62       23.85      1.37 o 
   0  -8  12        0.06        0.37      0.51 o 
   1  -8  12        2.14        1.33      0.57 o 
   2  -8  12       21.43       26.58      1.69 o 
  -6  -7  12        0.60        1.46      0.95 o 
  -5  -7  12        2.48        3.27      1.04 o 
  -4  -7  12       24.02       23.43      2.37 o 
  -3  -7  12       84.81       86.46      2.43 o 
  -2  -7  12        6.32        5.80      0.84 o 
  -1  -7  12       10.26        9.93      0.84 o 
   0  -7  12       27.08       29.93      1.14 o 
   1  -7  12        0.24        0.14      0.46 o 
   2  -7  12        6.92        6.22      0.90 o 
   3  -7  12        8.54        9.43      0.67 o 
  -6  -6  12        2.35        2.26      1.30 o 
  -5  -6  12       10.38       11.04      1.46 o 
  -4  -6  12        0.84        0.63      0.66 o 
  -3  -6  12       28.43       31.93      2.31 o 
  -2  -6  12       57.01       57.47      1.57 o 
  -1  -6  12       47.59       48.06      1.62 o 
   0  -6  12       10.13       12.38      0.76 o 
   1  -6  12        6.88        6.15      0.80 o 
   2  -6  12        3.04        3.04      0.59 o 
   3  -6  12        3.75        2.81      0.54 o 
  -6  -5  12        5.27        7.52      1.86 o 
  -5  -5  12       15.71       18.61      1.63 o 
  -4  -5  12        4.15        5.64      0.89 o 
  -3  -5  12       13.42       16.55      1.14 o 
  -2  -5  12       14.92       15.61      0.80 o 
  -1  -5  12        0.08       -0.11      0.33 o 
   0  -5  12       24.45       25.83      1.12 o 
   1  -5  12       71.10       71.68      2.35 o 
   2  -5  12        8.10        6.24      0.75 o 
   3  -5  12        0.19        0.41      0.51 o 
  -7  -4  12        6.53       11.56      1.55 o 
  -6  -4  12        2.04        1.81      1.03 o 
  -5  -4  12        2.95        2.82      0.96 o 
  -4  -4  12       21.39       23.52      1.43 o 
  -3  -4  12       33.04       34.08      1.32 o 
  -2  -4  12       16.96       17.51      0.83 o 
  -1  -4  12        1.19        1.47      0.40 o 
   0  -4  12        1.36        1.11      0.47 o 
   1  -4  12        0.65       -0.07      0.56 o 
   2  -4  12        5.73        7.32      0.91 o 
   3  -4  12       14.33       12.58      2.31 o 
  -7  -3  12        0.56        0.34      0.96 o 
  -6  -3  12        5.47        6.08      1.35 o 
  -5  -3  12       42.83       45.32      2.42 o 
  -4  -3  12        4.68        2.93      1.07 o 
  -3  -3  12        0.68        1.21      0.52 o 
  -2  -3  12       41.00       44.68      1.50 o 
  -1  -3  12       72.22       79.86      2.08 o 
   0  -3  12       13.83       13.44      0.65 o 
   1  -3  12        0.08       -0.08      0.43 o 
   2  -3  12        9.72        7.27      0.97 o 
   3  -3  12        2.00        1.46      1.01 o 
  -7  -2  12        2.33        3.49      1.19 o 
  -6  -2  12        5.30        4.49      1.15 o 
  -5  -2  12        3.17        3.12      1.03 o 
  -4  -2  12       40.85       42.36      2.27 o 
  -3  -2  12       17.40       18.11      1.07 o 
  -2  -2  12        8.17        6.08      0.70 o 
  -1  -2  12        0.72        1.77      0.52 o 
   0  -2  12       47.50       54.77      1.38 o 
   1  -2  12       19.01       20.46      1.05 o 
   2  -2  12        6.83        7.65      0.83 o 
  -6  -1  12        2.01       -0.23      0.87 o 
  -5  -1  12        1.68        1.82      0.99 o 
  -4  -1  12        0.29        0.84      0.88 o 
  -3  -1  12       31.93       34.37      2.15 o 
  -2  -1  12       10.10       12.87      1.02 o 
  -1  -1  12        8.84        8.79      0.77 o 
   0  -1  12        1.86        1.89      0.52 o 
   1  -1  12        0.39        0.70      0.38 o 
   2  -1  12        1.63        0.80      0.68 o 
  -6   0  12       28.17       29.41      3.15 o 
  -5   0  12        6.80        6.87      3.27 o 
  -4   0  12        4.10        1.95      1.24 o 
  -3   0  12       12.18       13.87      1.57 o 
  -2   0  12        1.99        4.72      1.14 o 
  -1   0  12       25.33       26.01      1.25 o 
   0   0  12       16.10       16.80      1.06 o 
   1   0  12        1.31        1.76      0.45 o 
  -5   1  12       13.84       13.80      1.75 o 
  -4   1  12        3.34        1.80      1.12 o 
  -3   1  12       10.52       10.14      1.54 o 
  -2   1  12       35.86       36.36      2.26 o 
  -1   1  12        2.86        2.62      1.11 o 
   0   1  12        6.03        6.98      0.94 o 
  -4   2  12       14.13       18.51      2.08 o 
  -3   2  12        0.09       -0.83      1.07 o 
  -2   2  12       24.24       28.59      2.23 o 
  -3  -8  13       16.70       18.66      1.16 o 
  -2  -8  13        0.00        0.68      1.97 o 
  -1  -8  13        0.01        0.68      0.54 o 
   0  -8  13        8.15        8.79      1.12 o 
  -4  -7  13       15.13       19.49      2.14 o 
  -3  -7  13        3.07        5.61      0.79 o 
  -2  -7  13        0.25        1.00      0.69 o 
  -1  -7  13        0.09        0.39      0.53 o 
   0  -7  13        0.19        0.79      0.79 o 
   1  -7  13        0.61       -0.10      0.62 o 
  -5  -6  13        0.43       -0.51      0.78 o 
  -4  -6  13        0.02        0.02      0.83 o 
  -3  -6  13        0.31        0.96      0.58 o 
  -2  -6  13        0.73        2.03      0.56 o 
  -1  -6  13       40.67       49.78      2.52 o 
   0  -6  13        0.83       -0.13      1.30 o 
   1  -6  13        0.70        1.16      0.67 o 
  -5  -5  13        9.65       10.11      1.43 o 
  -4  -5  13        3.71        3.04      1.41 o 
  -3  -5  13        0.37        0.45      0.54 o 
  -2  -5  13        0.04        0.05      0.49 o 
  -1  -5  13        9.80       10.48      0.94 o 
   0  -5  13       15.23       15.35      1.31 o 
   1  -5  13        6.20        8.52      1.41 o 
  -5  -4  13        8.06       12.57      1.55 o 
  -4  -4  13        0.42        0.55      0.87 o 
  -3  -4  13       66.91       71.69      1.98 o 
  -2  -4  13        7.34        7.67      0.72 o 
  -1  -4  13        0.01        0.49      0.43 o 
   0  -4  13        0.70        0.97      0.97 o 
   1  -4  13        1.31        1.86      1.24 o 
  -5  -3  13        0.47        1.89      1.07 o 
  -4  -3  13       13.74       12.53      1.51 o 
  -3  -3  13       41.66       53.67      1.77 o 
  -2  -3  13        9.93       11.24      0.87 o 
  -1  -3  13       23.87       28.19      1.14 o 
   0  -3  13        5.97        6.42      1.06 o 
   1  -3  13        2.55        1.84      0.87 o 
  -5  -2  13       63.25       72.93      3.25 o 
  -4  -2  13        0.33        0.25      0.89 o 
  -3  -2  13        0.69        0.50      0.87 o 
  -2  -2  13       27.03       27.09      2.07 o 
  -1  -2  13       13.99       17.37      1.00 o 
   0  -2  13        0.14        0.23      0.36 o 
  -4  -1  13        3.48        4.85      2.20 o 
  -3  -1  13       33.22       33.24      2.21 o 
  -2  -1  13        1.74        1.05      0.65 o 
  -1  -1  13        0.22        0.17      0.55 o 
  -3   0  13       16.24       18.56      1.89 o 
  -2   0  13        3.05        1.91      1.12 o 
                                                 
